# Supplementary material for: Effect of broccoli sprout extract and baseline gut microbiota on fasting blood glucose in prediabetes: a randomized, placebo-controlled trial
Source: Nat Microbiol. 2025 Feb 10;10(3):681–93. doi: 10.1038/s41564-025-01932-w (PMC11879859; doi:10.1038/s41564-025-01932-w)
Supplement: Supplementary file 4 — Statistical source data for supplementary tables and figures. [file 41564_2025_1932_MOESM4_ESM.xlsx]

## Sheet: Suppl Table 1
Source data for Dwibedi et al. Supplementary Table 1. Subject number is anonymized and does not denote participant study ID.
Subject	Treatment	Discontinued (1=No; 2=Yes)	AGE	SEX (1=Male, 2=Female)	Fasting_glucose_baseline	HbA1c_baseline	BMI_baseline	HOMAB_baseline	HOMAIR_baseline	Fasting_insulin_baseline	Fasting_Cpeptide_baseline	Fasting_Cpeptide_insulin_ratio_baseline	Bilirubin_baseline	ALP_baseline	GGT_baseline	AST_baseline	ALT_baseline	Fatty_liver_index_baseline	Total_cholesterol_baseline	LDL_cholesterol_baseline	HDL_cholesterol_baseline	Triglycerides_baseline	Creatinine_baseline	estimated_glomerular_filtration_rate_baseline
1	Placebo	1	54	1	6.5	33	27.14	100.8	2.66	9.2	1	0.11	6.8	1.3	0.24	0.34	0.42	40	4.7	3	1.4	1.2	101	68
2	Placebo	2	41	2	6.4	31	36.24	96.5	3.36	12	0.87	0.07	3.8	1	0.39	0.34	0.43	88	3.2	1.6	1.2	1.3	69	87
3	BSE	2	66	2	6.3	39	30.4	79.5	2.54	8.8	0.72	0.08	17	1.1	0.41	0.4	0.55	63	4.8	2.4	2.5	0.8	65	76
4	Placebo	1	68	1	6.5	44	32.73	157.9	9.67	34	1.77	0.05	8.1	1.2	0.88	1	1.3	96	6.1	5.2	0.82	2.3	76	77
5	BSE	1	57	1	6.3	39	33.58	127.7	7.4	26	1.33	0.05	6.2	1.1	1.1	0.47	0.54	96	3.8	2.4	1.1	1.7	62	97
6	BSE	2	58	1	6.3	35	30.66	87.7	1.98	7.2	0.73	0.1	13	1.3	0.38	0.43	0.32	67	3.7	2.8	0.96	1.2	94	71
7	Placebo	1	61	1	6.5	40	41.62	113	4.41	16	1.04	0.07	11	1.3	0.33	0.56	0.78	97	4.3	3	1.3	1.1	96	68
8	Placebo	1	73	2	6.6	44	32.37	122.7	3.41	12	1.26	0.11	6.4	1.1	0.38	0.41	0.52	71	4.8	3	2.1	1.1	82	58
9	BSE	1	75	2	6.6	36	31.86	119.8	5.12	18	1.22	0.07	9.3	1.5	0.72	0.33	0.4	80	4.8	2.8	2.1	1	74	63
10	Placebo	1	64	1	6.2	40	31.55	106.7	3.58	13	0.96	0.07	10	1.5	1.6	0.53	1.1	96	5.7	4.2	1.4	2	87	72
11	BSE	1	66	1	6.2	40	33.57	98.2	2.11	7.8	0.82	0.11	6.9	1.6	0.36	0.28	0.32	89	7	5.1	1.9	2	78	77
12	Placebo	2	67	1	6.5	33	30.4	105.1	3.76	13	1.06	0.08	14	1.1	0.58	0.67	0.79	73	4.4	3.3	1.4	0.7	72	81
13	Placebo	1	57	1	6.6	36	30.77	131.5	8.8	30	1.49	0.05	19	1	0.67	0.81	0.67	89	3.1	1.6	1.3	1.7	87	77
14	BSE	1	70	1	6.3	42	30.03	152.8	4.07	15	1.51	0.1	9.2	1.1	1.5	0.44	0.46	93	3.9	2.3	1.3	2.1	105	57
15	Placebo	1	74	1	6.1	40	31.13	96.5	2.98	11	0.8	0.07	11	1.2	0.32	0.42	0.5	63	5.4	4	1.5	1	84	68
16	BSE	1	61	1	6.7	40	29.6	81.1	3.47	12	0.74	0.06	5.3	1.2	0.46	0.32	0.54	68	6.5	5.2	1.4	1.2	78	81
17	Placebo	1	58	2	6.2	42	33.87	157.2	6.78	25	1.57	0.06	7.3	1.6	0.55	0.82	1.1	81	3.8	2.4	1.4	0.8	64	82
18	Placebo	1	60	1	6.6		28.96						15	0.83	0.45	0.44	0.42	67	3.7	2.1	1.5	1	82	78
19	BSE	1	63	1	6.4	36	31.86	102.2	3.18	11	1.02	0.09	18	0.9	0.46	0.35	0.5	87	6.4	4.7	1.6	1.9	110	58
20	BSE	2	49	1	6.7	50	39.38	150.6	10.58	35	1.91	0.05	7.9	0.92	0.8	0.33	0.46	99	7.1	5.6	0.93	2.5	80	87
21	Placebo	1	70	1	6.6	36	28.43	101.6	3.57	12	1.09	0.09	13	1.3	0.52	0.46	0.56	74	3.7	2.3	1.1	1.7	83	71
22	Placebo	1	56	2	6.3	34	29.93	117.3	3.64	13	1.14	0.09	5.3	1.9	3.1	0.45	0.63	86	6.1	4.1	2.2	1.2	49	100
23	Placebo	1	55	2	6.3	34	34.18	101.9	2.37	8.6	0.9	0.1	7.3	1.2	0.21	0.39	0.44	58	4.2	2.9	1.3	0.6	69	79
24	BSE	1	70	1	6.4	42	31.81	129.1	5.88	21	1.3	0.06	7.1	0.9	0.8	1	2	86	4.8	3.8	0.99	1.4	127	46
25	BSE	1	62	1	6.6	38	37.27	94.2	7.25	24	1.02	0.04	5.6	1.4	0.7	0.37	0.44	92	3.1	1.9	1.2	0.6	92	70
26	Placebo	1	60	1	6.6	36	29.13	150.6	10.28	34	1.91	0.06	8.2	1.5	0.39	0.46	0.58	72	4.7	3.7	0.87	1.2	99	67
27	BSE	1	70	1	6.3	33	32.16	142.8	6.44	23	1.49	0.06	9.1	1.1	0.46	0.53	0.69	89	4.3	2.9	0.79	2.2	90	66
28	BSE	2	70	1	6.2	37	37.25	135.9	5.24	19	1.34	0.07	7.7	1.7	2.1	0.39	0.58	99	5.5	3.8	1.3	2.6	81	72
29	Placebo	1	57	1	6.7	45	34.45	93.1	4.29	14	1.04	0.07	6.7	1.5	1.1	0.39	0.5	95	7.1	5.4	1	3.2	78	83
30	Placebo	1	74	1	6.6	43	27.71	120.5	6.54	23	1.23	0.05	7.6	0.92	0.32	0.37	0.37	70	4.1	2.6	1.1	1.6	65	81
31	BSE	1	72	1	6.3	37	30.08	99.7	3.08	11	0.91	0.08	10	0.81	0.38		0.36	80	7	5.2	1.6	2	72	78
32	BSE	1	66	1	6.5	41	29.56	85.8	4.04	14	0.8	0.06	8.9	0.77	0.29	0.47	0.5	78	4.8	3.1	1.3	2	94	66
33	Placebo	2	44	1	6.5	39	30.87	136.1	4.88	18	1.29	0.07	15	0.78	0.4	0.47	0.64	92	5.2	3.4	0.85	3.1	75	94
34	BSE	1	71	2	6.4	41	34.48	121.3	4.84	17	1.24	0.07	11	1.3	0.24	0.36	0.49	79	5.2	3.6	1.4	1.2	67	70
35	BSE	1	73	1	6.5	42	29.82	123.9	4.13	15	1.18	0.08	8.4	1.2	0.28	0.43	0.61	73	4.1	2.8	1.2	0.9	67	81
36	Placebo	1	60	2	6.4	42	29.58	75	1.53	5.2	0.69	0.13	16	1	0.22	0.33	0.35	47	5.8	4.4	1.6	0.9	71	74
37	BSE	1	70	1	6.4	40	28.07	154.5	6.26	22	1.72	0.08	10	0.95	1.6	0.38	0.64	91	4	2.7	0.91	1.9	87	68
38	BSE	1	59	2	6.2	44	29.56	113	2.76	10	1.04	0.1	4.9	1.4	0.43	0.3	0.35	69	6.5	4.8	1.5	1.5	68	78
39	Placebo	1	59	2	6.5	42	34.98	99.6	5.21	17	1.14	0.07	7.9	1.3	0.2	0.37	0.36	87	4.8	3.2	1.2	1.3	69	76
40	Placebo	1	74	2	6.3	37	31.69	78.7	1.6	5.9	0.6	0.1	7.8	1.2	0.91	0.45	0.36	82	4	2.1	1.7	1.3	54	80
41	BSE	1	56	1	6.5	30	27.59	112.2	2.76	10	1.03	0.1	9.7	1.3	0.45	0.64	0.82	63	5.1	3.7	1	1.4	78	84
42	Placebo	1	41	2	6.5	33	33.99	111.6	4.33	15	1.15	0.08	5	1.2	1.3	0.37	0.62	91	3.9	2.3	1.3	1.1	64	92
43	Placebo	1	73	1	6.3	33	33.21	163.8	7.86	29	1.66	0.06	14	0.97	0.63	0.56	0.84	95	5.4	3.7	1.1	1.8	111	52
44	BSE	1	69	2	6.8	34	30.52	87.9	2.46	8.4	0.86	0.1	9.7	1.5	0.32	0.33	0.41	55	4.9	2.7	2.1	1.1	66	73
45	BSE	1	66	1	6.5	40	37.96	192.4	11.09	39	2.3	0.06	23	1.3	1.4	0.68	0.6	99	4.7	3.2	1.1	2.3	98	64
46	BSE	1	63	2	6.3	32	30.59	82.7	2.39	8.4	0.73	0.09	10	1.4	0.34	0.36	0.39	49	4.6	3.1	1.6	0.8	69	74
47	BSE	1	66	2	6.4	40	33.09	145.1	6.36	22	1.64	0.07	6	1.7	0.46	0.53	0.76	91	7.3	5.3	1.5	2.3	74	68
48	Placebo	1	62	1	6.1	39	29.94	102.5	2.98	11	0.87	0.08	9.5	1	0.32	0.27	0.23	65	6.1	4.6	1.4	1.1	84	76
49	Placebo	1	70	2	6.4	43	31.45	131.7	5.2	18	1.44	0.08	12	1	1.2	0.94	1.2	89	6.9	5	1.6	2	59	79
50	BSE	1	69	1	6.6	37	39.41	108.8	6.65	22	1.24	0.06	16	0.87	0.49	0.33	0.44	3	4.2	2.8	1.2	0.9	80	73
51	Placebo	1	59	1	6.7	38	33.33	144.5	13.49	44	1.87	0.04	12	1.1	1.2	0.7	1.4	97	4.4	3	0.99	2.3	76	84
52	Placebo	1	56	2	6.4	43	34.05	146.4	6.93	24	1.66	0.07	5.8	0.52	0.81	0.41	0.67	96	6.4	4.9	1.2	2.6	71	77
53	BSE	1	61	1	6.3	37	32.49	94.5	2.29	8.3	0.81	0.1	7	0.69	0.3	0.42	0.45	68	6	4.5	1.5	1.2	100	65
54	Placebo	1	70	2	6.5	42	27.72	82.7	3.41	12	0.73	0.06	6.3	1	0.62	0.36	0.61	55	5.2	3.4	1.6	1.2	53	85
55	BSE	2	73	2	6.3	40	32.29	134.2	7	25	1.37	0.05	11	1.1	1.1	0.76	0.92	87	6.6	4.5	2	1.5	51	84
56	BSE	1	70	1	6.7	42	32.74	103	5.49	19	1.03	0.05	10	1.2	0.41	0.36	0.37	78	5.1	3.4	1.7	0.9	81	72
57	Placebo	1	67	1	6.4	39	27.47	117.7	4.68	17	1.1	0.06	7.4	1.2	0.31	0.41	0.39	69	6.6	5.2	1.1	2.2	72	81
58	Placebo	1	54	2	6.5	43	28.7	119.1	5.12	18	1.21	0.07	5.6	1	0.59	0.37	0.51	67	6.9	5.4	1.5	1.6	65	83
59	BSE	1	73	1	6.3	33	32.85	135.4	4.88	18	1.28	0.07	12	0.93	0.39	0.46	0.54	87	4.7	3.8	0.98	1.2	92	63
60	Placebo	2	71	1	6.4	33	29.21	139.2	4.88	18	1.33	0.07	11	0.62	1	0.4	0.66	87	6.3	4.4	1.7	1.9	84	69
61	BSE	1	58	2	6.2	35	28.95	60.3	1	3.7	0.41	0.11	9.3	1.1	0.26	0.39	0.23	26	5.5	4.1	1.4	0.7	77	70
62	Placebo	1	35	1	6.3	31	38.95	193.7	18.2	63	2.4	0.04	8.6	1.2	0.96	0.81	1	36	5.6	2	0.63		81	92
63	Placebo	1	66	1	6.3	40	28.9	85	2.37	8.2	0.79	0.1	7.5	0.91	0.5	0.34	0.63	53	4.7	3	1.8	0.9	80	75
64	Placebo	1	60	1	6.7	37	26.91	63.2	2.24	7.3	0.61	0.08	3.8	1.1	1.6	0.34	0.46	73	5.5	3.8	1.7	1	71	87
65	BSE	1	74	1	6.3	36	32.21	124.1	5.97	21	1.28	0.06	11	0.98	0.95	0.35	0.51	91	4.2	2.2	2	1.1	111	52
66	Placebo	2	48	1	6.6	46	41.51	134.4	10.42	35	1.59	0.05	8.4	0.62	0.5	0.35	0.57	98	4.7	3.4	1.2	1.5	79	88
67	BSE	2	71	2	6.2	40	28.06	104.1	2.98	11	0.89	0.08	5.6	0.55	0.24	0.37	0.41	36	6.2	3.9	2.5	0.9	82	58
68	BSE	2	62	2	6.5	37	44.19	131.9	9.23	31	1.55	0.05	4.3	1.1	0.27	0.39	0.4	97	4.7	2.9	1.7	1	74	71
69	Placebo	1	75	1	6.2	37	33.02	87.8	1.95	7.2	0.7	0.1	11	0.54	0.41	0.64	0.24	73	5	2.5	2.6	0.5	61	84
70	Placebo	1	70	1	6.7	40	29.41	103.7	3.47	12	1.04	0.09	6.7	0.95	0.43	0.33	0.51	69	5.6	4.1	1.4	1.3	75	77
71	BSE	1	69	1	6.7	38	29.4	125.5	6.64	23	1.35	0.06	7.4	0.82	0.35	0.38	0.34	68	6.5	5	1.5	1.2	100	61
72	BSE	1	67	2	6.7	41	29.76	96.1	5.36	18	1.01	0.06	9	1.3	0.61	0.36	0.43	77	4.6	3.1	1.5	0.9	79	63
73	Placebo	1	73	2	6.7	38	29.14	91.2	2.98	10	0.94	0.09	27	1.4	0.26	0.34	0.23	48	5.6	4.2	0.98	1.4	65	70
74	BSE	1	61	1	6.5	34	32.6	158.5	11.95	42	1.78	0.04	11	1.3	0.76	0.32	0.52	93	4.7	3.2	1.1	2.2	104	63
75	Placebo	1	42	1	6.3	34	39.34	161.6	9.8	35	1.76	0.05	6.5	2.1	0.9	0.43	1.1	99	5.8	4.3	0.94	2.8	75	95
76	BSE	2	64	1	6.4	38	38.37	212.7	17.31	59	2.8	0.05	7.1	0.7	2	0.75	0.65	98	4.6	2.8	1.7	1.1	105	60
77	BSE	1	44	2	6.6	44	34.36	112	5.28	18	1.2	0.07	9.5	1.3	0.7	0.4	0.46	94	5.1	3.6	1	1.7	54	102
78	BSE	1	69	1	6.9	41	31.93	108.1	3.93	13	1.23	0.09	11	1	0.66	0.32	0.42	87	3.4	2.3	1	1.2	79	74
79	Placebo	1	45	2	6.1	26	28.83	131.5	5.96	22	1.23	0.06	8.6	1	0.36	0.34	0.28	58	4	2.6	1.4	1.5	65	89
80	BSE	1	54	1	6.7	31	27.9	117.9	6.44	21	1.43	0.07	13	1.4	0.61	0.62	0.73	76	4.4	2.8	1.3	1.7	83	81
81	Placebo	2	59	2	6.5	34	38.36	116.6	5.32	19	1.13	0.06	7.7	1.1	0.84	0.44	0.4	98	6.5	4.9	1.4	1.8	74	72
82	Placebo	1	60	1	6.2	41	32.84	141.5	4.61	17	1.36	0.08	14	1.4	0.39	0.44	0.65	82	4.1	3.1	0.66	1.5	82	78
83	Placebo	1	73	2	6.3	38	27.22	166.2	9.09	33	1.76	0.05	8.6	0.69	0.3	0.43	0.36	58	5.3	3.6	1.4	1.9	72	65
84	BSE	1	64	2	6.4	36	27.12	93.6	1.6	5.8	0.8	0.14	19	0.98	0.63	0.32	0.27	51	4.4	2.6	1.8	1	55	86
85	BSE	2	69	1	6.3	39	28.66	87.7	3.31	12	0.73	0.06	16	0.91	0.47	0.52	0.56	67	4	2.4	1.4	0.9	74	78
86	BSE	1	75	1	6.5	41	27.25	118.4	4.55	16	1.2	0.08	13	1.4	0.71	0.31	0.21	62	4.2	2.7	1.5	0.8	77	72
87	Placebo	1	51	1	6.3	43	39.17	131.2	6.83	24	1.38	0.06	9.4	1.3	0.61	0.29	0.4	98	5.2	3.6	1.3	1.5	61	102
88	BSE	1	60	2	6.5	34	28.64	151.1	9.96	35	1.67	0.05	4.2	1.1	0.47	0.44	0.29	62	5.1	3.4	1.6	1	80	67
89	Placebo	1	69	1	6.4	36	34.38	109.9	3.52	13	0.96	0.07	19	1.1	0.34	0.46	0.39	82	5.1	3.7	1.4	1	78	75

## Sheet: Suppl Table 2
Source data for Dwibedi et al. Supplementary Table 2. Subject number is anonymized and does not denote participant study ID.
Subject	Treatment	clusterDesignation	Fasting_glucose_baseline	Fasting_glucose_posttreatment
1	Placebo	MARD	6.5	6.4
2	Placebo	SIRD	6.5	6.9
3	BSE	MOD	6.3	6.1
4	Placebo	MOD	6.5	6.7
5	Placebo	MARD	6.6	6.3
6	BSE	MARD	6.6	6.3
7	Placebo	MARD	6.2	5.9
8	BSE	MARD	6.2	5.4
9	Placebo	SIRD	6.6	6.2
10	BSE	SIRD	6.3	6.6
11	Placebo	MARD	6.1	6.2
12	BSE	MARD	6.7	6.4
13	Placebo	SIRD	6.2	6
14	Placebo	MARD	6.6	6.8
15	BSE	MARD	6.4	5.5
16	Placebo	MARD	6.6	6
17	Placebo	MARD	6.3	6.9
18	Placebo	MOD	6.3	6.2
19	BSE	MARD	6.4	6.1
20	BSE	MOD	6.6	6.3
21	Placebo	SIRD	6.6	6.9
22	BSE	SIRD	6.3	5.9
23	Placebo	MOD	6.7	5.8
24	Placebo	MARD	6.6	6.6
25	BSE	MARD	6.3	6.1
26	BSE	MARD	6.5	5.6
27	BSE	MARD	6.4	5.9
28	BSE	MARD	6.5	5.7
29	Placebo	MARD	6.4	6.5
30	BSE	SIRD	6.4	6.2
31	BSE	MARD	6.2	6.5
32	Placebo	MOD	6.5	6.1
33	Placebo	MARD	6.3	6.3
34	BSE	MARD	6.5	6.1
35	Placebo	MOD	6.5	5.5
36	Placebo	SIRD	6.3	5.7
37	BSE	MARD	6.8	6.7
38	BSE	SIRD	6.5	7
39	BSE	MARD	6.3	6.4
40	BSE	SIRD	6.4	6.4
41	Placebo	MARD	6.1	5.8
42	Placebo	MARD	6.4	7
43	BSE	SIRD	6.6	6.5
44	Placebo	SIRD	6.7	7.1
45	Placebo	SIRD	6.4	6.2
46	BSE	MARD	6.3	4.3
47	Placebo	MARD	6.5	6.9
48	BSE	MARD	6.7	6.5
49	Placebo	MARD	6.4	6.5
50	Placebo	MOD	6.5	5
51	BSE	MARD	6.3	5.6
52	BSE	MARD	6.2	6.1
53	Placebo	MOD	6.3	5
54	Placebo	MARD	6.3	6.5
55	Placebo	MARD	6.7	6.3
56	BSE	MARD	6.3	6.1
57	Placebo	MARD	6.2	6.3
58	Placebo	MARD	6.7	5.5
59	BSE	MARD	6.7	5.6
60	BSE	MARD	6.7	6
61	Placebo	MARD	6.7	5.5
62	BSE	SIRD	6.5	6.6
63	Placebo	MOD	6.3	5.5
64	BSE	MOD	6.6	6.6
65	BSE	MARD	6.9	7.3
66	Placebo	MOD	6.1	6.8
67	BSE	MARD	6.7	6
68	Placebo	SIRD	6.2	6.6
69	Placebo	SIRD	6.3	6.3
70	BSE	MARD	6.4	6.3
71	BSE	MARD	6.5	6.3
72	Placebo	MOD	6.3	5.6
73	BSE	SIRD	6.5	6.3
74	Placebo	MARD	6.4	6.3

## Sheet: Suppl Table 3
Source data for Dwibedi et al. Supplementary Table 3. Subject number is anonymized and does not denote participant study ID.
Subject	Treatment	clusterDesignation	AGE	SEX (1=Male. 2=Female)	Fasting_glucose_baseline	HbA1c_baseline	BMI_baseline	HOMAB_baseline	HOMAIR_baseline	Fasting_insulin_baseline	Fasting_Cpeptide_baseline	Fasting_Cpeptide_insulin_ratio_baseline	Bilirubin_baseline	ALP_baseline	GGT_baseline	AST_baseline	ALT_baseline	Fatty_liver_index_baseline	Total_cholesterol_baseline	LDL_cholesterol_baseline	HDL_cholesterol_baseline	Triglycerides_baseline	Creatinine_baseline	estimated_glomerular_filtration_rate_baseline
1	Placebo	MARD	54	1	6.5	33	27.14	100.8	2.66	9.2	1	0.11	6.8	1.3	0.24	0.34	0.42	40	4.7	3	1.4	1.2	101	68
2	Placebo	MOD	41	2	6.4	31	36.24	96.5	3.36	12	0.87	0.07	3.8	1	0.39	0.34	0.43	88	3.2	1.6	1.2	1.3	69	87
3	BSE	MARD	66	2	6.3	39	30.4	79.5	2.54	8.8	0.72	0.08	17	1.1	0.41	0.4	0.55	63	4.8	2.4	2.5	0.8	65	76
4	Placebo	SIRD	68	1	6.5	44	32.73	157.9	9.67	34	1.77	0.05	8.1	1.2	0.88	1	1.3	96	6.1	5.2	0.82	2.3	76	77
5	BSE	MOD	57	1	6.3	39	33.58	127.7	7.4	26	1.33	0.05	6.2	1.1	1.1	0.47	0.54	96	3.8	2.4	1.1	1.7	62	97
6	BSE	MARD	58	1	6.3	35	30.66	87.7	1.98	7.2	0.73	0.1	13	1.3	0.38	0.43	0.32	67	3.7	2.8	0.96	1.2	94	71
7	Placebo	MOD	61	1	6.5	40	41.62	113	4.41	16	1.04	0.07	11	1.3	0.33	0.56	0.78	97	4.3	3	1.3	1.1	96	68
8	Placebo	MARD	73	2	6.6	44	32.37	122.7	3.41	12	1.26	0.11	6.4	1.1	0.38	0.41	0.52	71	4.8	3	2.1	1.1	82	58
9	BSE	MARD	75	2	6.6	36	31.86	119.8	5.12	18	1.22	0.07	9.3	1.5	0.72	0.33	0.4	80	4.8	2.8	2.1	1	74	63
10	Placebo	MARD	64	1	6.2	40	31.55	106.7	3.58	13	0.96	0.07	10	1.5	1.6	0.53	1.1	96	5.7	4.2	1.4	2	87	72
11	BSE	MARD	66	1	6.2	40	33.57	98.2	2.11	7.8	0.82	0.11	6.9	1.6	0.36	0.28	0.32	89	7	5.1	1.9	2	78	77
12	Placebo	MARD	67	1	6.5	33	30.4	105.1	3.76	13	1.06	0.08	14	1.1	0.58	0.67	0.79	73	4.4	3.3	1.4	0.7	72	81
13	Placebo	SIRD	57	1	6.6	36	30.77	131.5	8.8	30	1.49	0.05	19	1	0.67	0.81	0.67	89	3.1	1.6	1.3	1.7	87	77
14	BSE	SIRD	70	1	6.3	42	30.03	152.8	4.07	15	1.51	0.1	9.2	1.1	1.5	0.44	0.46	93	3.9	2.3	1.3	2.1	105	57
15	Placebo	MARD	74	1	6.1	40	31.13	96.5	2.98	11	0.8	0.07	11	1.2	0.32	0.42	0.5	63	5.4	4	1.5	1	84	68
16	BSE	MARD	61	1	6.7	40	29.6	81.1	3.47	12	0.74	0.06	5.3	1.2	0.46	0.32	0.54	68	6.5	5.2	1.4	1.2	78	81
17	Placebo	SIRD	58	2	6.2	42	33.87	157.2	6.78	25	1.57	0.06	7.3	1.6	0.55	0.82	1.1	81	3.8	2.4	1.4	0.8	64	82
18	Placebo	MARD	60	1	6.6		28.96						15	0.83	0.45	0.44	0.42	67	3.7	2.1	1.5	1	82	78
19	BSE	MARD	63	1	6.4	36	31.86	102.2	3.18	11	1.02	0.09	18	0.9	0.46	0.35	0.5	87	6.4	4.7	1.6	1.9	110	58
20	BSE	MOD	49	1	6.7	50	39.38	150.6	10.58	35	1.91	0.05	7.9	0.92	0.8	0.33	0.46	99	7.1	5.6	0.93	2.5	80	87
21	Placebo	MARD	70	1	6.6	36	28.43	101.6	3.57	12	1.09	0.09	13	1.3	0.52	0.46	0.56	74	3.7	2.3	1.1	1.7	83	71
22	Placebo	MARD	56	2	6.3	34	29.93	117.3	3.64	13	1.14	0.09	5.3	1.9	3.1	0.45	0.63	86	6.1	4.1	2.2	1.2	49	100
23	Placebo	MOD	55	2	6.3	34	34.18	101.9	2.37	8.6	0.9	0.1	7.3	1.2	0.21	0.39	0.44	58	4.2	2.9	1.3	0.6	69	79
24	BSE	MARD	70	1	6.4	42	31.81	129.1	5.88	21	1.3	0.06	7.1	0.9	0.8	1	2	86	4.8	3.8	0.99	1.4	127	46
25	BSE	MOD	62	1	6.6	38	37.27	94.2	7.25	24	1.02	0.04	5.6	1.4	0.7	0.37	0.44	92	3.1	1.9	1.2	0.6	92	70
26	Placebo	SIRD	60	1	6.6	36	29.13	150.6	10.28	34	1.91	0.06	8.2	1.5	0.39	0.46	0.58	72	4.7	3.7	0.87	1.2	99	67
27	BSE	SIRD	70	1	6.3	33	32.16	142.8	6.44	23	1.49	0.06	9.1	1.1	0.46	0.53	0.69	89	4.3	2.9	0.79	2.2	90	66
28	BSE	SIRD	70	1	6.2	37	37.25	135.9	5.24	19	1.34	0.07	7.7	1.7	2.1	0.39	0.58	99	5.5	3.8	1.3	2.6	81	72
29	Placebo	MOD	57	1	6.7	45	34.45	93.1	4.29	14	1.04	0.07	6.7	1.5	1.1	0.39	0.5	95	7.1	5.4	1	3.2	78	83
30	Placebo	MARD	74	1	6.6	43	27.71	120.5	6.54	23	1.23	0.05	7.6	0.92	0.32	0.37	0.37	70	4.1	2.6	1.1	1.6	65	81
31	BSE	MARD	72	1	6.3	37	30.08	99.7	3.08	11	0.91	0.08	10	0.81	0.38		0.36	80	7	5.2	1.6	2	72	78
32	BSE	MARD	66	1	6.5	41	29.56	85.8	4.04	14	0.8	0.06	8.9	0.77	0.29	0.47	0.5	78	4.8	3.1	1.3	2	94	66
33	Placebo	MOD	44	1	6.5	39	30.87	136.1	4.88	18	1.29	0.07	15	0.78	0.4	0.47	0.64	92	5.2	3.4	0.85	3.1	75	94
34	BSE	MARD	71	2	6.4	41	34.48	121.3	4.84	17	1.24	0.07	11	1.3	0.24	0.36	0.49	79	5.2	3.6	1.4	1.2	67	70
35	BSE	MARD	73	1	6.5	42	29.82	123.9	4.13	15	1.18	0.08	8.4	1.2	0.28	0.43	0.61	73	4.1	2.8	1.2	0.9	67	81
36	Placebo	MARD	60	2	6.4	42	29.58	75	1.53	5.2	0.69	0.13	16	1	0.22	0.33	0.35	47	5.8	4.4	1.6	0.9	71	74
37	BSE	SIRD	70	1	6.4	40	28.07	154.5	6.26	22	1.72	0.08	10	0.95	1.6	0.38	0.64	91	4	2.7	0.91	1.9	87	68
38	BSE	MARD	59	2	6.2	44	29.56	113	2.76	10	1.04	0.1	4.9	1.4	0.43	0.3	0.35	69	6.5	4.8	1.5	1.5	68	78
39	Placebo	MOD	59	2	6.5	42	34.98	99.6	5.21	17	1.14	0.07	7.9	1.3	0.2	0.37	0.36	87	4.8	3.2	1.2	1.3	69	76
40	Placebo	MARD	74	2	6.3	37	31.69	78.7	1.6	5.9	0.6	0.1	7.8	1.2	0.91	0.45	0.36	82	4	2.1	1.7	1.3	54	80
41	BSE	MARD	56	1	6.5	30	27.59	112.2	2.76	10	1.03	0.1	9.7	1.3	0.45	0.64	0.82	63	5.1	3.7	1	1.4	78	84
42	Placebo	MOD	41	2	6.5	33	33.99	111.6	4.33	15	1.15	0.08	5	1.2	1.3	0.37	0.62	91	3.9	2.3	1.3	1.1	64	92
43	Placebo	SIRD	73	1	6.3	33	33.21	163.8	7.86	29	1.66	0.06	14	0.97	0.63	0.56	0.84	95	5.4	3.7	1.1	1.8	111	52
44	BSE	MARD	69	2	6.8	34	30.52	87.9	2.46	8.4	0.86	0.1	9.7	1.5	0.32	0.33	0.41	55	4.9	2.7	2.1	1.1	66	73
45	BSE	SIRD	66	1	6.5	40	37.96	192.4	11.09	39	2.3	0.06	23	1.3	1.4	0.68	0.6	99	4.7	3.2	1.1	2.3	98	64
46	BSE	MARD	63	2	6.3	32	30.59	82.7	2.39	8.4	0.73	0.09	10	1.4	0.34	0.36	0.39	49	4.6	3.1	1.6	0.8	69	74
47	BSE	SIRD	66	2	6.4	40	33.09	145.1	6.36	22	1.64	0.07	6	1.7	0.46	0.53	0.76	91	7.3	5.3	1.5	2.3	74	68
48	Placebo	MARD	62	1	6.1	39	29.94	102.5	2.98	11	0.87	0.08	9.5	1	0.32	0.27	0.23	65	6.1	4.6	1.4	1.1	84	76
49	Placebo	MARD	70	2	6.4	43	31.45	131.7	5.2	18	1.44	0.08	12	1	1.2	0.94	1.2	89	6.9	5	1.6	2	59	79
50	BSE	SIRD	69	1	6.6	37	39.41	108.8	6.65	22	1.24	0.06	16	0.87	0.49	0.33	0.44	3	4.2	2.8	1.2	0.9	80	73
51	Placebo	SIRD	59	1	6.7	38	33.33	144.5	13.49	44	1.87	0.04	12	1.1	1.2	0.7	1.4	97	4.4	3	0.99	2.3	76	84
52	Placebo	SIRD	56	2	6.4	43	34.05	146.4	6.93	24	1.66	0.07	5.8	0.52	0.81	0.41	0.67	96	6.4	4.9	1.2	2.6	71	77
53	BSE	MARD	61	1	6.3	37	32.49	94.5	2.29	8.3	0.81	0.1	7	0.69	0.3	0.42	0.45	68	6	4.5	1.5	1.2	100	65
54	Placebo	MARD	70	2	6.5	42	27.72	82.7	3.41	12	0.73	0.06	6.3	1	0.62	0.36	0.61	55	5.2	3.4	1.6	1.2	53	85
55	BSE	MARD	73	2	6.3	40	32.29	134.2	7	25	1.37	0.05	11	1.1	1.1	0.76	0.92	87	6.6	4.5	2	1.5	51	84
56	BSE	MARD	70	1	6.7	42	32.74	103	5.49	19	1.03	0.05	10	1.2	0.41	0.36	0.37	78	5.1	3.4	1.7	0.9	81	72
57	Placebo	MARD	67	1	6.4	39	27.47	117.7	4.68	17	1.1	0.06	7.4	1.2	0.31	0.41	0.39	69	6.6	5.2	1.1	2.2	72	81
58	Placebo	MOD	54	2	6.5	43	28.7	119.1	5.12	18	1.21	0.07	5.6	1	0.59	0.37	0.51	67	6.9	5.4	1.5	1.6	65	83
59	BSE	MARD	73	1	6.3	33	32.85	135.4	4.88	18	1.28	0.07	12	0.93	0.39	0.46	0.54	87	4.7	3.8	0.98	1.2	92	63
60	Placebo	MARD	71	1	6.4	33	29.21	139.2	4.88	18	1.33	0.07	11	0.62	1	0.4	0.66	87	6.3	4.4	1.7	1.9	84	69
61	BSE	MARD	58	2	6.2	35	28.95	60.3	1	3.7	0.41	0.11	9.3	1.1	0.26	0.39	0.23	26	5.5	4.1	1.4	0.7	77	70
62	Placebo	MOD	35	1	6.3	31	38.95	193.7	18.2	63	2.4	0.04	8.6	1.2	0.96	0.81	1	36	5.6	2	0.63		81	92
63	Placebo	MARD	66	1	6.3	40	28.9	85	2.37	8.2	0.79	0.1	7.5	0.91	0.5	0.34	0.63	53	4.7	3	1.8	0.9	80	75
64	Placebo	MARD	60	1	6.7	37	26.91	63.2	2.24	7.3	0.61	0.08	3.8	1.1	1.6	0.34	0.46	73	5.5	3.8	1.7	1	71	87
65	BSE	MARD	74	1	6.3	36	32.21	124.1	5.97	21	1.28	0.06	11	0.98	0.95	0.35	0.51	91	4.2	2.2	2	1.1	111	52
66	Placebo	MOD	48	1	6.6	46	41.51	134.4	10.42	35	1.59	0.05	8.4	0.62	0.5	0.35	0.57	98	4.7	3.4	1.2	1.5	79	88
67	BSE	MARD	71	2	6.2	40	28.06	104.1	2.98	11	0.89	0.08	5.6	0.55	0.24	0.37	0.41	36	6.2	3.9	2.5	0.9	82	58
68	BSE	MOD	62	2	6.5	37	44.19	131.9	9.23	31	1.55	0.05	4.3	1.1	0.27	0.39	0.4	97	4.7	2.9	1.7	1	74	71
69	Placebo	MARD	75	1	6.2	37	33.02	87.8	1.95	7.2	0.7	0.1	11	0.54	0.41	0.64	0.24	73	5	2.5	2.6	0.5	61	84
70	Placebo	MARD	70	1	6.7	40	29.41	103.7	3.47	12	1.04	0.09	6.7	0.95	0.43	0.33	0.51	69	5.6	4.1	1.4	1.3	75	77
71	BSE	MARD	69	1	6.7	38	29.4	125.5	6.64	23	1.35	0.06	7.4	0.82	0.35	0.38	0.34	68	6.5	5	1.5	1.2	100	61
72	BSE	MARD	67	2	6.7	41	29.76	96.1	5.36	18	1.01	0.06	9	1.3	0.61	0.36	0.43	77	4.6	3.1	1.5	0.9	79	63
73	Placebo	MARD	73	2	6.7	38	29.14	91.2	2.98	10	0.94	0.09	27	1.4	0.26	0.34	0.23	48	5.6	4.2	0.98	1.4	65	70
74	BSE	SIRD	61	1	6.5	34	32.6	158.5	11.95	42	1.78	0.04	11	1.3	0.76	0.32	0.52	93	4.7	3.2	1.1	2.2	104	63
75	Placebo	MOD	42	1	6.3	34	39.34	161.6	9.8	35	1.76	0.05	6.5	2.1	0.9	0.43	1.1	99	5.8	4.3	0.94	2.8	75	95
76	BSE	SIRD	64	1	6.4	38	38.37	212.7	17.31	59	2.8	0.05	7.1	0.7	2	0.75	0.65	98	4.6	2.8	1.7	1.1	105	60
77	BSE	MOD	44	2	6.6	44	34.36	112	5.28	18	1.2	0.07	9.5	1.3	0.7	0.4	0.46	94	5.1	3.6	1	1.7	54	102
78	BSE	MARD	69	1	6.9	41	31.93	108.1	3.93	13	1.23	0.09	11	1	0.66	0.32	0.42	87	3.4	2.3	1	1.2	79	74
79	Placebo	MOD	45	2	6.1	26	28.83	131.5	5.96	22	1.23	0.06	8.6	1	0.36	0.34	0.28	58	4	2.6	1.4	1.5	65	89
80	BSE	MARD	54	1	6.7	31	27.9	117.9	6.44	21	1.43	0.07	13	1.4	0.61	0.62	0.73	76	4.4	2.8	1.3	1.7	83	81
81	Placebo	MOD	59	2	6.5	34	38.36	116.6	5.32	19	1.13	0.06	7.7	1.1	0.84	0.44	0.4	98	6.5	4.9	1.4	1.8	74	72
82	Placebo	SIRD	60	1	6.2	41	32.84	141.5	4.61	17	1.36	0.08	14	1.4	0.39	0.44	0.65	82	4.1	3.1	0.66	1.5	82	78
83	Placebo	SIRD	73	2	6.3	38	27.22	166.2	9.09	33	1.76	0.05	8.6	0.69	0.3	0.43	0.36	58	5.3	3.6	1.4	1.9	72	65
84	BSE	MARD	64	2	6.4	36	27.12	93.6	1.6	5.8	0.8	0.14	19	0.98	0.63	0.32	0.27	51	4.4	2.6	1.8	1	55	86
85	BSE	MARD	69	1	6.3	39	28.66	87.7	3.31	12	0.73	0.06	16	0.91	0.47	0.52	0.56	67	4	2.4	1.4	0.9	74	78
86	BSE	MARD	75	1	6.5	41	27.25	118.4	4.55	16	1.2	0.08	13	1.4	0.71	0.31	0.21	62	4.2	2.7	1.5	0.8	77	72
87	Placebo	MOD	51	1	6.3	43	39.17	131.2	6.83	24	1.38	0.06	9.4	1.3	0.61	0.29	0.4	98	5.2	3.6	1.3	1.5	61	102
88	BSE	SIRD	60	2	6.5	34	28.64	151.1	9.96	35	1.67	0.05	4.2	1.1	0.47	0.44	0.29	62	5.1	3.4	1.6	1	80	67
89	Placebo	MARD	69	1	6.4	36	34.38	109.9	3.52	13	0.96	0.07	19	1.1	0.34	0.46	0.39	82	5.1	3.7	1.4	1	78	75

## Sheet: Suppl Table 4
Source data for Dwibedi et al. Supplementary Table 4 with baseline variables in the replication cohort (yellow section) and corresponding baseline variables in the BSE study cohort (green section). Subject number is anonymized and does not denote participant study ID.
Subject_replication_cohort	AGE	SEX (1=Male. 2=Female)	BMI	Fasting_glucose_baseline	HbA1c_baseline	HOMAB_baseline	HOMAIR_baseline	Fasting_Cpeptide_baseline	ALT_baseline	AST_baseline	ALP_baseline	GGT_baseline	Total_cholesterol_baseline	LDL_cholesterol_baseline	HDL_cholesterol_baseline	Triglycerides_baseline	Creatinine_baseline	estimated_glomerular_filtration_rate_baseline	Physical_activity_baseline			Subject_study_cohort	AGE	SEX (1=Male. 2=Female)	BMI_baseline	Fasting_glucose_baseline	HbA1c_baseline	HOMAB_baseline	HOMAIR_baseline	Fasting_Cpeptide_baseline	ALP_baseline	GGT_baseline	AST_baseline	ALT_baseline	Total_cholesterol_baseline	LDL_cholesterol_baseline	HDL_cholesterol_baseline	Triglycerides_baseline	Creatinine_baseline	estimated_glomerular_filtration_rate_baseline	Physical_activity_baseline
1	62	2	34	6.2	37	89.4	1.76678	0.75					7	5	1.2	2						1	54	1	27.14	6.5	33	100.8	2.66	1	1.3	0.24	0.34	0.42	4.7	3	1.4	1.2	101	68
2	63	1	33	6.5	37	73.1	1.53139	0.64					4.1	2.2	1.3	1.3						2	41	2	36.24	6.4	31	96.5	3.36	0.87	1	0.39	0.34	0.43	3.2	1.6	1.2	1.3	69	87
3	62	2	31	6.2	35	104.3	2.18818	0.93					6.4	3.6	2.1	1.8						3	66	2	30.4	6.3	39	79.5	2.54	0.72	1.1	0.41	0.4	0.55	4.8	2.4	2.5	0.8	65	76
4	56	2	33	6.1	35	119.7	2.53165	1.08					6.4	4.6	1.4	1.3						4	68	1	32.73	6.5	44	157.9	9.67	1.77	1.2	0.88	1	1.3	6.1	5.2	0.82	2.3	76	77
5	67	2	29	6.8	42	99.6	2.66667	1.1	1.3	0.72	1.6		6.3	4.1	1.5	2.2	55	85				5	57	1	33.58	6.3	39	127.7	7.4	1.33	1.1	1.1	0.47	0.54	3.8	2.4	1.1	1.7	62	97
6	57	2	29	6.2	37	79.9	1.5083	0.64											99			6	58	1	30.66	6.3	35	87.7	1.98	0.73	1.3	0.38	0.43	0.32	3.7	2.8	0.96	1.2	94	71
7	62	2	34	6.5	38	135.7	3.57143	1.5	0.89	0.62	1.5	0.65	5.8	3.8	1.5	1.6	65	73	2532			7	61	1	41.62	6.5	40	113	4.41	1.04	1.3	0.33	0.56	0.78	4.3	3	1.3	1.1	96	68
8	57	2	45	6.1	42	89.5	1.68919	0.72					4.9	2.6	1.4	0.8			6572			8	73	2	32.37	6.6	44	122.7	3.41	1.26	1.1	0.38	0.41	0.52	4.8	3	2.1	1.1	82	58
9	54	2	37	6.7	43	115.7	3.1348	1.3	2.52	1.6	0.91	1.18	4.2	3	0.96	1.52	58					9	75	2	31.86	6.6	36	119.8	5.12	1.22	1.5	0.72	0.33	0.4	4.8	2.8	2.1	1	74	63
10	68	2	31	6.1	42	113.2	2.34192	1	0.38	0.47	0.93	0.16	4.3	1.6	1.4	1.22	58		3306			10	64	1	31.55	6.2	40	106.7	3.58	0.96	1.5	1.6	0.53	1.1	5.7	4.2	1.4	2	87	72
11	56	2	32	6.3	39	114.3	2.60417	1.1	0.51	0.37	1.1	0.76	4.8	2.6	1.2	2.2	86	64				11	66	1	33.57	6.2	40	98.2	2.11	0.82	1.6	0.36	0.28	0.32	7	5.1	1.9	2	78	77	2994
12	56	1	32	6.1	20	144.5	3.27869	1.4	0.63	0.59	1.2	0.89	4.8	2.8	1.4	1.2	81	82	3999			12	67	1	30.4	6.5	33	105.1	3.76	1.06	1.1	0.58	0.67	0.79	4.4	3.3	1.4	0.7	72	81
13	62	2	29	6.5	38	121.4	3.07692	1.29														13	57	1	30.77	6.6	36	131.5	8.8	1.49	1	0.67	0.81	0.67	3.1	1.6	1.3	1.7	87	77
14	48	2	30	6.1	36	83.3	1.52439	0.65	0.99	0.6	1	0.64	4.7	3.4	1.3	1.2	88	66				14	70	1	30.03	6.3	42	152.8	4.07	1.51	1.1	1.5	0.44	0.46	3.9	2.3	1.3	2.1	105	57
15	61	2	37	6.7	43	78.9	1.85874	0.77	0.44	0.4	1.2	0.2	6.6	3.9	2.85	1	68	76				15	74	1	31.13	6.1	40	96.5	2.98	0.8	1.2	0.32	0.42	0.5	5.4	4	1.5	1	84	68
16	50	2	41	6.6	42	176.5	5.26316	2.2					6.4	4.5	1.3	3.3						16	61	1	29.6	6.7	40	81.1	3.47	0.74	1.2	0.46	0.32	0.54	6.5	5.2	1.4	1.2	78	81
17	67	2	29	6.4	42	153.2	4.03226	1.7	0.34	0.36	0.9	0.28	7.3	4.9	1.54	1.8	62	78	1008			17	58	2	33.87	6.2	42	157.2	6.78	1.57	1.6	0.55	0.82	1.1	3.8	2.4	1.4	0.8	64	82
18	74	2	28	6.2	42	117.7	2.59067	1.1	0.48	0.44	1.1	0.41	6.5	2.5	1.7	2.06	71					18	60	1	28.96	6.6					0.83	0.45	0.44	0.42	3.7	2.1	1.5	1	82	78
19	62	2	27	6.2	42	84.3	1.62602	0.69					5.3	3.2	1.5	1.2			495			19	63	1	31.86	6.4	36	102.2	3.18	1.02	0.9	0.46	0.35	0.5	6.4	4.7	1.6	1.9	110	58	617
20	55	1	36	6.1	39	136.9	3.03951	1.3					4.2	2.5	1	1.5			2194			20	49	1	39.38	6.7	50	150.6	10.58	1.91	0.92	0.8	0.33	0.46	7.1	5.6	0.93	2.5	80	87
21	58	1	38	6.2	40	169	4.21941	1.8											1207.5			21	70	1	28.43	6.6	36	101.6	3.57	1.09	1.3	0.52	0.46	0.56	3.7	2.3	1.1	1.7	83	71	1013
22	61	2	32	6.3	44	121.8	2.84091	1.2	0.36	1.3	0.34	0.3	5.2	1.3	1.4	3.7	60	6.8				22	56	2	29.93	6.3	34	117.3	3.64	1.14	1.9	3.1	0.45	0.63	6.1	4.1	2.2	1.2	49	100
23	63	2	29	6.6	36	81.1	1.85185	0.77	0.19	0.29	1.1	0.31	5.3	3.4	1.2	1.4	56	86				23	55	2	34.18	6.3	34	101.9	2.37	0.9	1.2	0.21	0.39	0.44	4.2	2.9	1.3	0.6	69	79
24	63	2	36	6.1	44	93	1.78253	0.76	0.49	0.46	1.3	0.44	4.8	3.8	1.4	1.2	53	80				24	70	1	31.81	6.4	42	129.1	5.88	1.3	0.9	0.8	1	2	4.8	3.8	0.99	1.4	127	46
25	52	2	30	6.4	38	81.9	1.71527	0.72											3132			25	62	1	37.27	6.6	38	94.2	7.25	1.02	1.4	0.7	0.37	0.44	3.1	1.9	1.2	0.6	92	70
26	59	2	30	6.3	36	121.8	2.84091	1.2	0.58	0.56	1.7	0.42	5.8	3.6	1.7	1.3	73	73				26	60	1	29.13	6.6	36	150.6	10.28	1.91	1.5	0.39	0.46	0.58	4.7	3.7	0.87	1.2	99	67
27	63	2	27	6.2	41	101.9	2.11864	0.9	0.44	0.48	1.2	0.49	6.9	6.2	1.4	1.5	60	82				27	70	1	32.16	6.3	33	142.8	6.44	1.49	1.1	0.46	0.53	0.69	4.3	2.9	0.79	2.2	90	66
28	65	2	30	6.4	35	102.2	2.331	0.98	0.36	0.49	0.87	0.6	7.4	6	1.4	2.1	85	59				28	70	1	37.25	6.2	37	135.9	5.24	1.34	1.7	2.1	0.39	0.58	5.5	3.8	1.3	2.6	81	72
29	55	2	33	6.2	34	81.7	1.55521	0.66	0.46	0.7	1.6	0.3	6	4	2	1	71	78				29	57	1	34.45	6.7	45	93.1	4.29	1.04	1.5	1.1	0.39	0.5	7.1	5.4	1	3.2	78	83	3870
30	60	2	30	6.2	38	67.2	1.17925	0.5					4.5	2.7	1.7	0.76			1155			30	74	1	27.71	6.6	43	120.5	6.54	1.23	0.92	0.32	0.37	0.37	4.1	2.6	1.1	1.6	65	81
31	58	2	34	6.2	40	132.9	3.0581	1.3	1.24	0.68	1.9	0.4	5.9	4.9	1.55	1.2	74	73				31	72	1	30.08	6.3	37	99.7	3.08	0.91	0.81	0.38		0.36	7	5.2	1.6	2	72	78
32	65	2	34	6.4	44	85.1	1.80832	0.76	0.34	0.41	1.5	0.68	5.1	3.5	1.2	1.8	76	67				32	66	1	29.56	6.5	41	85.8	4.04	0.8	0.77	0.29	0.47	0.5	4.8	3.1	1.3	2	94	66	3732
33	60	2	34	6.4	44	132.6	3.32226	1.4					5.5	3.9	1.5	1.5			876			33	44	1	30.87	6.5	39	136.1	4.88	1.29	0.78	0.4	0.47	0.64	5.2	3.4	0.85	3.1	75	94
34	67	1	35	6.1	37	105.8	2.1322	0.91	0.84	0.51	1.4	0.82	4	2.6	0.97	1.6	x	77				34	71	2	34.48	6.4	41	121.3	4.84	1.24	1.3	0.24	0.36	0.49	5.2	3.6	1.4	1.2	67	70
35	67	2	33	6.4	39	81.9	1.71527	0.72					7	5	1.3	2.6						35	73	1	29.82	6.5	42	123.9	4.13	1.18	1.2	0.28	0.43	0.61	4.1	2.8	1.2	0.9	67	81	1188
36	57	2	42	6.1	42	113.2	2.34192	1	0.53	0.53	0.9	1.1	5.6	3.3	1.47	1.9	66	81				36	60	2	29.58	6.4	42	75	1.53	0.69	1	0.22	0.33	0.35	5.8	4.4	1.6	0.9	71	74
37	68	2	32	6.1	38	144.5	3.27869	1.4	0.51	0.63	2.1	1.03	5.2	2.7	1.5	1.9	70	69	198			37	70	1	28.07	6.4	40	154.5	6.26	1.72	0.95	1.6	0.38	0.64	4	2.7	0.91	1.9	87	68
38	59	2	37	6.3	39	150.5	3.77358	1.6					6.7	4.7	1.3	1.4						38	59	2	29.56	6.2	44	113	2.76	1.04	1.4	0.43	0.3	0.35	6.5	4.8	1.5	1.5	68	78
39	60	2	30	6.6	38	98	2.39808	1					7.5	5.5	1.5	1.57			1759.5			39	59	2	34.98	6.5	42	99.6	5.21	1.14	1.3	0.2	0.37	0.36	4.8	3.2	1.2	1.3	69	76
40	62	2	30	6.6	39	93	2.23214	0.93					4.9	3.2	0.95	1.6			13719			40	74	2	31.69	6.3	37	78.7	1.6	0.6	1.2	0.91	0.45	0.36	4	2.1	1.7	1.3	54	80
41	58	2	34	6.3	34	114.3	2.60417	1.1					6.3	1.2	2.6	3.1						41	56	1	27.59	6.5	30	112.2	2.76	1.03	1.3	0.45	0.64	0.82	5.1	3.7	1	1.4	78	84
42	62	2	34	6.2	37	125.4	2.82486	1.2					6.7	4.6	1.4	1.7						42	41	2	33.99	6.5	33	111.6	4.33	1.15	1.2	1.3	0.37	0.62	3.9	2.3	1.3	1.1	64	92	2475
43	66	2	36	6.7	44	95.4	2.40964	1	0.37	0.44	1.6	0.35	4.6	2.2	1.4	1.9	62	78				43	73	1	33.21	6.3	33	163.8	7.86	1.66	0.97	0.63	0.56	0.84	5.4	3.7	1.1	1.8	111	52	594
44	58	1	32	6.5	37	115.1	2.86533	1.2														44	69	2	30.52	6.8	34	87.9	2.46	0.86	1.5	0.32	0.33	0.41	4.9	2.7	2.1	1.1	66	73
45	63	2	28	6.2	42	101.9	2.11864	0.9					5.5	3.8	1.2	1.5						45	66	1	37.96	6.5	40	192.4	11.09	2.3	1.3	1.4	0.68	0.6	4.7	3.2	1.1	2.3	98	64
46	72	2	28	6.7	41	85.5	2.07469	0.86	0.47	1.1	0.36	0.57	5.6	3.5	1.8	0.86	74	64				46	63	2	30.59	6.3	32	82.7	2.39	0.73	1.4	0.34	0.36	0.39	4.6	3.1	1.6	0.8	69	74
47	53	2	28	6.2	43	125.4	2.82486	1.2	0.26	1	0.45	0.77	7.2	5.9	1.5	1.2	80	70				47	66	2	33.09	6.4	40	145.1	6.36	1.64	1.7	0.46	0.53	0.76	7.3	5.3	1.5	2.3	74	68
48	70	2	34	6.6	34	93	2.23214	0.93	0.35	0.37	1	0.49	5.3	2.8	2	1	66	72	495			48	62	1	29.94	6.1	39	102.5	2.98	0.87	1	0.32	0.27	0.23	6.1	4.6	1.4	1.1	84	76
49	61	2	34	6.4	37	110.4	2.59067	1.09	0.28	0.32	1.36	0.32	7.2	5.2	1.8	1.6						49	70	2	31.45	6.4	43	131.7	5.2	1.44	1	1.2	0.94	1.2	6.9	5	1.6	2	59	79
50	56	2	33	6.9	47	103.5	2.91545	1.2	0.27	0.32	1.4	0.28	6.3	4.6	1.2	2.3	66	82	1386			50	69	1	39.41	6.6	37	108.8	6.65	1.24	0.87	0.49	0.33	0.44	4.2	2.8	1.2	0.9	80	73
51	68	2	36	6.1	34	73.1	1.26743	0.54					6.6	3.6	2.2	0.92			1074			51	59	1	33.33	6.7	38	144.5	13.49	1.87	1.1	1.2	0.7	1.4	4.4	3	0.99	2.3	76	84
52	64	2	32	6.5	37	86.5	1.93798	0.81					4.2	2.6	1.2	0.82			735			52	56	2	34.05	6.4	43	146.4	6.93	1.66	0.52	0.81	0.41	0.67	6.4	4.9	1.2	2.6	71	77
53	68	2	29	6.8	41	131.6	3.861	1.6	0.49	0.52	1	0.57	6.3	3.6	1.3	2.1	60					53	61	1	32.49	6.3	37	94.5	2.29	0.81	0.69	0.3	0.42	0.45	6	4.5	1.5	1.2	100	65	2076
54	71	1	29	6.4	43	93.7	2.07039	0.87	0.9	0.44	0.34	1.5	5.8	1.51	4.6	4.7	62	95				54	70	2	27.72	6.5	42	82.7	3.41	0.73	1	0.62	0.36	0.61	5.2	3.4	1.6	1.2	53	85	285
55	62	2	33	6.8	40	92.2	2.39808	0.99														55	73	2	32.29	6.3	40	134.2	7	1.37	1.1	1.1	0.76	0.92	6.6	4.5	2	1.5	51	84	285
56	58	2	36	6.4	39	114	2.71003	1.14														56	70	1	32.74	6.7	42	103	5.49	1.03	1.2	0.41	0.36	0.37	5.1	3.4	1.7	0.9	81	72	270
57	59	1	32	6.7	42	115.7	3.1348	1.3	0.62	0.33	0.8	0.8	5.5	4.5	1.28	1.2	86	76				57	67	1	27.47	6.4	39	117.7	4.68	1.1	1.2	0.31	0.41	0.39	6.6	5.2	1.1	2.2	72	81	532.5
58	59	2	33	6.4	29	125.5	3.08642	1.3	0.45	0.47	1.3	0.59	4.1	1.6	1.1	3.1	78					58	54	2	28.7	6.5	43	119.1	5.12	1.21	1	0.59	0.37	0.51	6.9	5.4	1.5	1.6	65	83	396
59	54	2	38	6.1	39	113.2	2.34192	1											594			59	73	1	32.85	6.3	33	135.4	4.88	1.28	0.93	0.39	0.46	0.54	4.7	3.8	0.98	1.2	92	63	2079
60	65	2	30	6.3	38	114.3	2.60417	1.1					8.8	6.6	1.95	1.1						60	71	1	29.21	6.4	33	139.2	4.88	1.33	0.62	1	0.4	0.66	6.3	4.4	1.7	1.9	84	69	270
61	62	2	38	6.5	40	142.4	3.81679	1.6	0.58	0.5	0.6	0.56	5.6	3.6	1.4	1.4	92	57				61	58	2	28.95	6.2	35	60.3	1	0.41	1.1	0.26	0.39	0.23	5.5	4.1	1.4	0.7	77	70	757.5
62	70	2	33	6.4	33	99.1	2.23714	0.94	0.3	0.4	1.1	0.18	6.6	5.5	1.5	0.8	58	78				62	35	1	38.95	6.3	31	193.7	18.2	2.4	1.2	0.96	0.81	1	5.6	2	0.63		81	92
63	62	2	37	6.2	42	89.4	1.76678	0.75	0.44	0.34	1.4	0.53	6.4	4.6	1.6	1.7	52	92				63	66	1	28.9	6.3	40	85	2.37	0.79	0.91	0.5	0.34	0.63	4.7	3	1.8	0.9	80	75
64	62	2	30	6.1	41	107.5	2.17865	0.93					5.7	4	1.7	1.3						64	60	1	26.91	6.7	37	63.2	2.24	0.61	1.1	1.6	0.34	0.46	5.5	3.8	1.7	1	71	87
65	64	2	30	6.6	40	87.9	2.06612	0.86	0.35	0.38	0.7	0.54	6.2	4.3		2.1						65	74	1	32.21	6.3	36	124.1	5.97	1.28	0.98	0.95	0.35	0.51	4.2	2.2	2	1.1	111	52
66	47	2	36	6.5	39	115.1	2.86533	1.2					5.9	4.6	1.39	2.1						66	48	1	41.51	6.6	46	134.4	10.42	1.59	0.62	0.5	0.35	0.57	4.7	3.4	1.2	1.5	79	88
67	63	2	30	6.5	36	74.8	1.57978	0.66					5.1	3.1	1.8	1.6						67	71	2	28.06	6.2	40	104.1	2.98	0.89	0.55	0.24	0.37	0.41	6.2	3.9	2.5	0.9	82	58
68	55	1	29	6.1	39	124.4	2.66667	1.14	0.68	0.45	0.8	0.78	5	2.7	0.8	3.8	103	67	1020			68	62	2	44.19	6.5	37	131.9	9.23	1.55	1.1	0.27	0.39	0.4	4.7	2.9	1.7	1	74	71
69	51	2	27	6.3	38	76.7	1.49254	0.63	0.26	0.4	1.6	0.27	5.3	2.7	2	1.2	54	90	720			69	75	1	33.02	6.2	37	87.8	1.95	0.7	0.54	0.41	0.64	0.24	5	2.5	2.6	0.5	61	84
70	66	1	28	6.6	40	112	2.88184	1.2	0.22	0.44	0.8		4.4	2.5	1.7	0.95	84	73	1560			70	70	1	29.41	6.7	40	103.7	3.47	1.04	0.95	0.43	0.33	0.51	5.6	4.1	1.4	1.3	75	77	1318
71	54	2	30	6.4	38	78.6	1.61812	0.68	0.52	0.26	1.6	0.29	5.5	3.9	1.5	1.7	43	100				71	69	1	29.4	6.7	38	125.5	6.64	1.35	0.82	0.35	0.38	0.34	6.5	5	1.5	1.2	100	61	3015
72	56	1	34	6.2	38	132.9	3.0581	1.3					6.5	4.2	1.9	2.3						72	67	2	29.76	6.7	41	96.1	5.36	1.01	1.3	0.61	0.36	0.43	4.6	3.1	1.5	0.9	79	63	660
73	62	2	41	6.3	39	100.5	2.17865	0.92	0.54	0.61	1.2	0.9	4	2.2	1.2		68		1759.5			73	73	2	29.14	6.7	38	91.2	2.98	0.94	1.4	0.26	0.34	0.23	5.6	4.2	0.98	1.4	65	70	5895
74	68	2	37	6.1	36	76.9	1.36054	0.58											706			74	61	1	32.6	6.5	34	158.5	11.95	1.78	1.3	0.76	0.32	0.52	4.7	3.2	1.1	2.2	104	63
75	54	2	34	6.1	44	121.3	2.57732	1.1	0.51	0.56	1.4	0.51	6.9		1.1	4.2	68	81	462			75	42	1	39.34	6.3	34	161.6	9.8	1.76	2.1	0.9	0.43	1.1	5.8	4.3	0.94	2.8	75	95	5112
76	59	2	42	6.2	41	132.9	3.0581	1.3	0.18	0.47	1.9		5.2	3.9	1	1.9	59	86				76	64	1	38.37	6.4	38	212.7	17.31	2.8	0.7	2	0.75	0.65	4.6	2.8	1.7	1.1	105	60
77	69	2	40	6.5	37	115.1	2.86533	1.2	0.86	0.68	1.1		4.6	3.4	1.4	0.9	78	63				77	44	2	34.36	6.6	44	112	5.28	1.2	1.3	0.7	0.4	0.46	5.1	3.6	1	1.7	54	102
78	65	2	39	6.3	31	177.9	4.71698	2														78	69	1	31.93	6.9	41	108.1	3.93	1.23	1	0.66	0.32	0.42	3.4	2.3	1	1.2	79	74
79	70	2	29	6.7	36	76.7	1.78571	0.74	0.3	0.34	1.2	0.25	5.6	4	1.4	0.97	64	74				79	45	2	28.83	6.1	26	131.5	5.96	1.23	1	0.36	0.34	0.28	4	2.6	1.4	1.5	65	89
80	75	2	29	6.6	41	92.3	2.20751	0.92														80	54	1	27.9	6.7	31	117.9	6.44	1.43	1.4	0.61	0.62	0.73	4.4	2.8	1.3	1.7	83	81	2586
81	58	1	27	6.9	50	87.1	2.31481	0.95														81	59	2	38.36	6.5	34	116.6	5.32	1.13	1.1	0.84	0.44	0.4	6.5	4.9	1.4	1.8	74	72
82	54	2	33	6.4	44	111.1	2.6178	1.1											2382			82	60	1	32.84	6.2	41	141.5	4.61	1.36	1.4	0.39	0.44	0.65	4.1	3.1	0.66	1.5	82	78
83	61	2	42	6.2	37	176	4.46429	1.9														83	73	2	27.22	6.3	38	166.2	9.09	1.76	0.69	0.3	0.43	0.36	5.3	3.6	1.4	1.9	72	65
84	59	2	32	6.1	42	113.2	2.34192	1	0.37	0.38	1.8	0.42	4.8	2.5	1.9	0.94	71	75	3939			84	64	2	27.12	6.4	36	93.6	1.6	0.8	0.98	0.63	0.32	0.27	4.4	2.6	1.8	1	55	86
85	73	1	29	6.5	40	108	2.62467	1.1	0.45	0.42	1	0.35	4.4	1.9	1.5	2.2	86	67				85	69	1	28.66	6.3	39	87.7	3.31	0.73	0.91	0.47	0.52	0.56	4	2.4	1.4	0.9	74	78
86	66	2	28	6.7	40	60.5	1.28041	0.53														86	75	1	27.25	6.5	41	118.4	4.55	1.2	1.4	0.71	0.31	0.21	4.2	2.7	1.5	0.8	77	72
87	67	2	38	6.1	43	136.9	3.03951	1.3											2952			87	51	1	39.17	6.3	43	131.2	6.83	1.38	1.3	0.61	0.29	0.4	5.2	3.6	1.3	1.5	61	102	30192
88	52	2	37	6.5	34	108	2.62467	1.1											2588			88	60	2	28.64	6.5	34	151.1	9.96	1.67	1.1	0.47	0.44	0.29	5.1	3.4	1.6	1	80	67
89	62	1	30	6.1	40	84.2	1.54799	0.66														89	69	1	34.38	6.4	36	109.9	3.52	0.96	1.1	0.34	0.46	0.39	5.1	3.7	1.4	1	78	75
90	59	2	31	6.2	40	87.7	1.72117	0.73											594
91	61	2	27	6.6	34	75.8	1.6835	0.7	0.26	0.35	1.2	0.25	5.7	3.8	1.6	1.03	55
92	60	2	27	6.1	40	78.7	1.40845	0.6
93	57	2	29	6.4	34	111.1	2.6178	1.1
94	65	2	43	6.9	41	152.1	4.85437	2					6.2	5.3	1.2	1.5
95	66	2	27	6.5	41	100.8	2.38663	1	0.59	0.51	1.3	0.38	4.6	2.5	1.6	1	62	84
96	55	2	33	6.6	39	90.8	2.15983	0.9											1485
97	56	2	35	6.3	39	121.8	2.84091	1.2	0.51	0.47	1.1	0.97	5.4	2.6	1.65	2.6	64
98	66	1	35	6.1	44	129.1	2.80899	1.2	0.73	0.75	1.2	0.28	3.7	1.8	1.2	1.5	78	87
99	59	2	27	6.8	39	59.6	1.31062	0.54
100	59	2	35	6.6	37	125.5	3.3557	1.4	0.26	0.46	1.7	0.78	4.2	2.6	1.2	1.6	60	85
101	67	1	27	6.1	38	113.2	2.34192	1	1.19	0.64	1	1.1	6.7	4.8	1.4	1.1	93	66	2076
102	39	2	35	6.4	45	146.4	3.78788	1.6	0.7	0.23	0.7	1.2	3.9	2.3	1	3.2	43	120
103	58	2	29	6.1	36	129.1	2.80899	1.2					6.2	4.5	1.3	1.7
104	37	2	29	6.9	47	128.3	3.89105	1.6
105	43	2	37	6.8	45	143.9	4.34783	1.8	0.38	0.35	1.1	0.61	6.3	4	1.4	2	53	90
106	53	2	43	6.2	44	209.9	5.61798	2.4	0.99	0.89	1.2	0.6	5.8	4.9	1.23	2	69	81
107	39	2	34	6.3	32	97.3	2.08333	0.88	2.5	1	0.75
108	63	2	31	6.2	43	101	2.09644	0.89	0.33	0.62		0.49	5.2	3.4	1.6	0.99	85	61
109	63	2	30	6.1	35	96.5	1.87617	0.8					7	5	1.74	1.4
110	52	2	41	6.4	37	96.8	2.1645	0.91
111	67	2	28	6.7	47	88.3	2.17391	0.9					5.3	3.9	1.3	1.5
112	66	2	31	6.4	45	112.6	2.65957	1.12					6.4	4.3	1.3	1.7
113	75	1	31	6.6	31	112	2.88184	1.2					6.4	4	2.1	0.98
114	74	1	32	6.4	40	254.5	7.75194	3.3					4.1	2.7	1.1	4
115	74	1	29	6.6	42	104.4	2.6178	1.09
116	63	2	31	6.5	41	96.4	2.24719	0.94					4.5	2.4	1.8	1.4
117	60	2	33	6.4	39	132.6	3.32226	1.4					5.2	3	1.5	2.3
118	46	1	28	6.5	39	67.4	1.36426	0.57					5.7	4.1	1.1	1
119	68	2	29	6.7	39	75.9	1.76367	0.73					5.5	3.5	1.8	0.9
120	65	2	35	6.1	40	77.8	1.38504	0.59					5	2.8	1.4	1.8
121	61	1	32	6.1	38	144.5	3.27869	1.4					4.7	3.2	1.1	0.87
122	65	2	30	6.3	39	106.7	2.36407	1					3.3	1.4	1.4	1.6
123	50	1	36	6.5	45	146.4	3.95257	1.66					3.9	3.2	0.8	1.5
124	62	2	33	6.1	33	69.3	1.17371	0.5					5.9	3.8	1.7	1
125	57	2	38	6.1	37	129.1	2.80899	1.2	0.29	0.49	1	0.27	6.8	4.6	1.1	2	60	87
126	69	2	34	6.7	37	85.5	2.07469	0.86					3.3	1.8	1.2	1
127	51	2	39	6.3	38	99.7	2.15517	0.91					4.9	3.2	1	1.5
128	70	2	32	6.2	35	101	2.09644	0.89					5.9	3.7	1.6	1.5
129	60	2	29	6.2	38	71.8	1.29702	0.55					6.4	4.6	1.83	0.9
130	57	2	32	6.4	44	111.1	2.6178	1.1					4.6	3.2	1.1	0.73			1698
131	63	2	28	6.4	43	103.7	2.3753	1					6.8	3.6	1.2	2.2
132	71	1	33	6.3	42	121.8	2.84091	1.2					5.7	3.3	1.4	2.3			877.5
133	62	2	30	6.2	45	109.9	2.35294	1					3.46	1.8	1.25	1
134	56	2	28	6.2	41	117.7	2.59067	1.1					5.2	3.6	1.6	1.2
135	70	2	31	6.7	37	70.7	1.5949	0.66
136	74	2	28	6.1	40	96.5	1.87617	0.8					7.5	5	1.93	1.2
137	66	1	28	6.4	39	96.8	2.1645	0.91					5.7	4.3	1.5	1.3
138	60	2	28	6.7	42	94	2.36407	0.98					2.5	1.2	1.1	0.53
139	71	1	36	6.2	40	140.3	3.28947	1.4					2.5	1.3	1.22	0.5
140	60	2	27	6.4	38	111.1	2.6178	1.1					5.2	3.3	1.3	1.5			1866
141	59	2	34	6.1	40	136.9	3.03951	1.3					6.1	4.8	1.4	2.1
142	75	1	39	6.6	39	188.7	5.71429	2.4					7	6	1.3	2.7
143	66	1	35	6.2	42	97.8	2.00401	0.85					3	1.5	1.2	0.85
144	75	2	29	6.2	37	125.4	2.82486	1.2					3	1.4	1.3	0.87
145	73	1	33	6.4	45	139.5	3.55872	1.5					3.6	2.5	1	1.6
146	71	1	29	6.3	37	83.5	1.68067	0.71					3.2	1.3	1.2	1.5
147	62	2	35	6.2	37	117.7	2.59067	1.1					5.9	4.1	1.8	1.1
148	74	1	28	6.7	40	136.3	3.89105	1.62					3.3	1.9	1.2	1.1
149	66	1	29	6.2	40	131.4	3.01205	1.28					3.1	1.2	1.4	1.2
150	65	1	32	6.2	36	105.1	2.21239	0.94					3.3	2	1.1	0.96
151	71	1	35	6.3	38	171.1	4.4843	1.9					2.8	1.8	0.89	1.2
152	49	2	31	6.1	42	144.5	3.27869	1.4					3.4	2.2	0.87	2.2			8226
153	75	2	30	6.6	40	138.7	3.83142	1.6					4.2	1.7	1.4	2.2
154	59	1	36	6.4	42	77.8	1.5949	0.67					3.1	1.5	1.2	1			1584
155	72	1	30	6.2	40	132.9	3.0581	1.3					3.6	1.7	1.4	0.96
156	72	1	30	6.6	42	138.7	3.83142	1.6					3.4	1.8	1.1	1.8
157	72	1	28	6.3	42	86.8	1.7762	0.75					3.6	1.5	1.4	1.4
158	69	2	30	6.4	38	153.2	4.03226	1.7					3.8	1.5	1.8	1.2
159	60	1	30	6.3	37	121.8	2.84091	1.2					5.6	4.3	1	1.8
160	61	2	27	6.3	35	114.3	2.60417	1.1					4.8	3.2	1.4	0.99
161	65	2	36	6.2	40	93.6	1.88679	0.8					7.3	5.1	1.5	1.4			2130
162	67	1	28	6.1	38	144.5	3.27869	1.4					2.4	1.1	0.87	2			1356
163	54	2	32	6.7	43	122.2	3.367	1.4					5.7	3.3	1.2	2.6			9186
164	69	2	27	6.5	38	88.1	1.98413	0.83					4.8	3.2	1.44	0.8

## Sheet: Suppl Table 5
Source data for Dwibedi et al. Supplementary Table 5 with baseline variables and cluster designation in the replication cohort. Subject number is anonymized and does not denote participant study ID.
Subject_replication_cohort	AGE	SEX (1=Male. 2=Female)	BMI	Fasting_glucose_baseline	HbA1c_baseline	HOMAB_baseline	HOMAIR_baseline	Fasting_Cpeptide_baseline	ALT_baseline	AST_baseline	ALP_baseline	GGT_baseline	Total_cholesterol_baseline	LDL_cholesterol_baseline	HDL_cholesterol_baseline	Triglycerides_baseline	Creatinine_baseline	estimated_glomerular_filtration_rate_baseline	clusterDesignation
1	62	2	34	6.2	37	89.4	1.76678	0.75					7	5	1.2	2			MARD
2	63	1	33	6.5	37	73.1	1.53139	0.64					4.1	2.2	1.3	1.3			MARD
3	62	2	31	6.2	35	104.3	2.18818	0.93					6.4	3.6	2.1	1.8			MARD
4	56	2	33	6.1	35	119.7	2.53165	1.08					6.4	4.6	1.4	1.3			MOD
5	67	2	29	6.8	42	99.6	2.66667	1.1	1.3	0.72	1.6		6.3	4.1	1.5	2.2	55	85	MARD
6	57	2	29	6.2	37	79.9	1.5083	0.64											MARD
7	62	2	34	6.5	38	135.7	3.57143	1.5	0.89	0.62	1.5	0.65	5.8	3.8	1.5	1.6	65	73	SIRD
8	57	2	45	6.1	42	89.5	1.68919	0.72					4.9	2.6	1.4	0.8			MOD
9	54	2	37	6.7	43	115.7	3.1348	1.3	2.52	1.6	0.91	1.18	4.2	3	0.96	1.52	58		MOD
10	68	2	31	6.1	42	113.2	2.34192	1	0.38	0.47	0.93	0.16	4.3	1.6	1.4	1.22	58		MARD
11	56	2	32	6.3	39	114.3	2.60417	1.1	0.51	0.37	1.1	0.76	4.8	2.6	1.2	2.2	86	64	MOD
12	56	1	32	6.1	20	144.5	3.27869	1.4	0.63	0.59	1.2	0.89	4.8	2.8	1.4	1.2	81	82	SIRD
13	62	2	29	6.5	38	121.4	3.07692	1.29											MARD
14	48	2	30	6.1	36	83.3	1.52439	0.65	0.99	0.6	1	0.64	4.7	3.4	1.3	1.2	88	66	MOD
15	61	2	37	6.7	43	78.9	1.85874	0.77	0.44	0.4	1.2	0.2	6.6	3.9	2.85	1	68	76	MOD
16	50	2	41	6.6	42	176.5	5.26316	2.2					6.4	4.5	1.3	3.3			SIRD
17	67	2	29	6.4	42	153.2	4.03226	1.7	0.34	0.36	0.9	0.28	7.3	4.9	1.54	1.8	62	78	SIRD
18	74	2	28	6.2	42	117.7	2.59067	1.1	0.48	0.44	1.1	0.41	6.5	2.5	1.7	2.06	71		MARD
19	62	2	27	6.2	42	84.3	1.62602	0.69					5.3	3.2	1.5	1.2			MARD
20	55	1	36	6.1	39	136.9	3.03951	1.3					4.2	2.5	1	1.5			MOD
21	58	1	38	6.2	40	169	4.21941	1.8											SIRD
22	61	2	32	6.3	44	121.8	2.84091	1.2	0.36	1.3	0.34	0.3	5.2	1.3	1.4	3.7	60	6.8	MARD
23	63	2	29	6.6	36	81.1	1.85185	0.77	0.19	0.29	1.1	0.31	5.3	3.4	1.2	1.4	56	86	MARD
24	63	2	36	6.1	44	93	1.78253	0.76	0.49	0.46	1.3	0.44	4.8	3.8	1.4	1.2	53	80	MOD
25	52	2	30	6.4	38	81.9	1.71527	0.72											MOD
26	59	2	30	6.3	36	121.8	2.84091	1.2	0.58	0.56	1.7	0.42	5.8	3.6	1.7	1.3	73	73	MARD
27	63	2	27	6.2	41	101.9	2.11864	0.9	0.44	0.48	1.2	0.49	6.9	6.2	1.4	1.5	60	82	MARD
28	65	2	30	6.4	35	102.2	2.331	0.98	0.36	0.49	0.87	0.6	7.4	6	1.4	2.1	85	59	MARD
29	55	2	33	6.2	34	81.7	1.55521	0.66	0.46	0.7	1.6	0.3	6	4	2	1	71	78	MOD
30	60	2	30	6.2	38	67.2	1.17925	0.5					4.5	2.7	1.7	0.76			MARD
31	58	2	34	6.2	40	132.9	3.0581	1.3	1.24	0.68	1.9	0.4	5.9	4.9	1.55	1.2	74	73	MOD
32	65	2	34	6.4	44	85.1	1.80832	0.76	0.34	0.41	1.5	0.68	5.1	3.5	1.2	1.8	76	67	MARD
33	60	2	34	6.4	44	132.6	3.32226	1.4					5.5	3.9	1.5	1.5			MOD
34	67	1	35	6.1	37	105.8	2.1322	0.91	0.84	0.51	1.4	0.82	4	2.6	0.97	1.6	x	77	MARD
35	67	2	33	6.4	39	81.9	1.71527	0.72					7	5	1.3	2.6			MARD
36	57	2	42	6.1	42	113.2	2.34192	1	0.53	0.53	0.9	1.1	5.6	3.3	1.47	1.9	66	81	MOD
37	68	2	32	6.1	38	144.5	3.27869	1.4	0.51	0.63	2.1	1.03	5.2	2.7	1.5	1.9	70	69	MARD
38	59	2	37	6.3	39	150.5	3.77358	1.6					6.7	4.7	1.3	1.4			SIRD
39	60	2	30	6.6	38	98	2.39808	1					7.5	5.5	1.5	1.57			MARD
40	62	2	30	6.6	39	93	2.23214	0.93					4.9	3.2	0.95	1.6			MARD
41	58	2	34	6.3	34	114.3	2.60417	1.1					6.3	1.2	2.6	3.1			MOD
42	62	2	34	6.2	37	125.4	2.82486	1.2					6.7	4.6	1.4	1.7			MOD
43	66	2	36	6.7	44	95.4	2.40964	1	0.37	0.44	1.6	0.35	4.6	2.2	1.4	1.9	62	78	MARD
44	58	1	32	6.5	37	115.1	2.86533	1.2											MARD
45	63	2	28	6.2	42	101.9	2.11864	0.9					5.5	3.8	1.2	1.5			MARD
46	72	2	28	6.7	41	85.5	2.07469	0.86	0.47	1.1	0.36	0.57	5.6	3.5	1.8	0.86	74	64	MARD
47	53	2	28	6.2	43	125.4	2.82486	1.2	0.26	1	0.45	0.77	7.2	5.9	1.5	1.2	80	70	MARD
48	70	2	34	6.6	34	93	2.23214	0.93	0.35	0.37	1	0.49	5.3	2.8	2	1	66	72	MARD
49	61	2	34	6.4	37	110.4	2.59067	1.09	0.28	0.32	1.36	0.32	7.2	5.2	1.8	1.6			MOD
50	56	2	33	6.9	47	103.5	2.91545	1.2	0.27	0.32	1.4	0.28	6.3	4.6	1.2	2.3	66	82	MOD
51	68	2	36	6.1	34	73.1	1.26743	0.54					6.6	3.6	2.2	0.92			MARD
52	64	2	32	6.5	37	86.5	1.93798	0.81					4.2	2.6	1.2	0.82			MARD
53	68	2	29	6.8	41	131.6	3.861	1.6	0.49	0.52	1	0.57	6.3	3.6	1.3	2.1	60		MARD
54	71	1	29	6.4	43	93.7	2.07039	0.87	0.9	0.44	0.34	1.5	5.8	1.51	4.6	4.7	62	95	MARD
55	62	2	33	6.8	40	92.2	2.39808	0.99											MARD
56	58	2	36	6.4	39	114	2.71003	1.14											MOD
57	59	1	32	6.7	42	115.7	3.1348	1.3	0.62	0.33	0.8	0.8	5.5	4.5	1.28	1.2	86	76	MARD
58	59	2	33	6.4	29	125.5	3.08642	1.3	0.45	0.47	1.3	0.59	4.1	1.6	1.1	3.1	78		MOD
59	54	2	38	6.1	39	113.2	2.34192	1											MOD
60	65	2	30	6.3	38	114.3	2.60417	1.1					8.8	6.6	1.95	1.1			MARD
61	62	2	38	6.5	40	142.4	3.81679	1.6	0.58	0.5	0.6	0.56	5.6	3.6	1.4	1.4	92	57	SIRD
62	70	2	33	6.4	33	99.1	2.23714	0.94	0.3	0.4	1.1	0.18	6.6	5.5	1.5	0.8	58	78	MARD
63	62	2	37	6.2	42	89.4	1.76678	0.75	0.44	0.34	1.4	0.53	6.4	4.6	1.6	1.7	52	92	MOD
64	62	2	30	6.1	41	107.5	2.17865	0.93					5.7	4	1.7	1.3			MARD
65	64	2	30	6.6	40	87.9	2.06612	0.86	0.35	0.38	0.7	0.54	6.2	4.3		2.1			MARD
66	47	2	36	6.5	39	115.1	2.86533	1.2					5.9	4.6	1.39	2.1			MOD
67	63	2	30	6.5	36	74.8	1.57978	0.66					5.1	3.1	1.8	1.6			MARD
68	55	1	29	6.1	39	124.4	2.66667	1.14	0.68	0.45	0.8	0.78	5	2.7	0.8	3.8	103	67	MARD
69	51	2	27	6.3	38	76.7	1.49254	0.63	0.26	0.4	1.6	0.27	5.3	2.7	2	1.2	54	90	MARD
70	66	1	28	6.6	40	112	2.88184	1.2	0.22	0.44	0.8		4.4	2.5	1.7	0.95	84	73	MARD
71	54	2	30	6.4	38	78.6	1.61812	0.68	0.52	0.26	1.6	0.29	5.5	3.9	1.5	1.7	43	100	MARD
72	56	1	34	6.2	38	132.9	3.0581	1.3					6.5	4.2	1.9	2.3			MOD
73	62	2	41	6.3	39	100.5	2.17865	0.92	0.54	0.61	1.2	0.9	4	2.2	1.2		68		MOD
74	68	2	37	6.1	36	76.9	1.36054	0.58											MARD
75	54	2	34	6.1	44	121.3	2.57732	1.1	0.51	0.56	1.4	0.51	6.9		1.1	4.2	68	81	MOD
76	59	2	42	6.2	41	132.9	3.0581	1.3	0.18	0.47	1.9		5.2	3.9	1	1.9	59	86	MOD
77	69	2	40	6.5	37	115.1	2.86533	1.2	0.86	0.68	1.1		4.6	3.4	1.4	0.9	78	63	MOD
78	65	2	39	6.3	31	177.9	4.71698	2											SIRD
79	70	2	29	6.7	36	76.7	1.78571	0.74	0.3	0.34	1.2	0.25	5.6	4	1.4	0.97	64	74	MARD
80	75	2	29	6.6	41	92.3	2.20751	0.92											MARD
81	58	1	27	6.9	50	87.1	2.31481	0.95											MARD
82	54	2	33	6.4	44	111.1	2.6178	1.1											MOD
83	61	2	42	6.2	37	176	4.46429	1.9											SIRD
84	59	2	32	6.1	42	113.2	2.34192	1	0.37	0.38	1.8	0.42	4.8	2.5	1.9	0.94	71	75	MARD
85	73	1	29	6.5	40	108	2.62467	1.1	0.45	0.42	1	0.35	4.4	1.9	1.5	2.2	86	67	MARD
86	66	2	28	6.7	40	60.5	1.28041	0.53											MARD
87	67	2	38	6.1	43	136.9	3.03951	1.3											SIRD
88	52	2	37	6.5	34	108	2.62467	1.1											MOD
89	62	1	30	6.1	40	84.2	1.54799	0.66											MARD
90	59	2	31	6.2	40	87.7	1.72117	0.73											MARD
91	61	2	27	6.6	34	75.8	1.6835	0.7	0.26	0.35	1.2	0.25	5.7	3.8	1.6	1.03	55		MARD
92	60	2	27	6.1	40	78.7	1.40845	0.6											MARD
93	57	2	29	6.4	34	111.1	2.6178	1.1											MARD
94	65	2	43	6.9	41	152.1	4.85437	2					6.2	5.3	1.2	1.5			SIRD
95	66	2	27	6.5	41	100.8	2.38663	1	0.59	0.51	1.3	0.38	4.6	2.5	1.6	1	62	84	MARD
96	55	2	33	6.6	39	90.8	2.15983	0.9											MOD
97	56	2	35	6.3	39	121.8	2.84091	1.2	0.51	0.47	1.1	0.97	5.4	2.6	1.65	2.6	64		MOD
98	66	1	35	6.1	44	129.1	2.80899	1.2	0.73	0.75	1.2	0.28	3.7	1.8	1.2	1.5	78	87	SIRD
99	59	2	27	6.8	39	59.6	1.31062	0.54											MARD
100	59	2	35	6.6	37	125.5	3.3557	1.4	0.26	0.46	1.7	0.78	4.2	2.6	1.2	1.6	60	85	MOD
101	67	1	27	6.1	38	113.2	2.34192	1	1.19	0.64	1	1.1	6.7	4.8	1.4	1.1	93	66	MARD
102	39	2	35	6.4	45	146.4	3.78788	1.6	0.7	0.23	0.7	1.2	3.9	2.3	1	3.2	43	120	MOD
103	58	2	29	6.1	36	129.1	2.80899	1.2					6.2	4.5	1.3	1.7			MARD
104	37	2	29	6.9	47	128.3	3.89105	1.6											MOD
105	43	2	37	6.8	45	143.9	4.34783	1.8	0.38	0.35	1.1	0.61	6.3	4	1.4	2	53	90	MOD
106	53	2	43	6.2	44	209.9	5.61798	2.4	0.99	0.89	1.2	0.6	5.8	4.9	1.23	2	69	81	SIRD
107	39	2	34	6.3	32	97.3	2.08333	0.88	2.5	1	0.75								MOD
108	63	2	31	6.2	43	101	2.09644	0.89	0.33	0.62		0.49	5.2	3.4	1.6	0.99	85	61	MARD
109	63	2	30	6.1	35	96.5	1.87617	0.8					7	5	1.74	1.4			MARD
110	52	2	41	6.4	37	96.8	2.1645	0.91											MOD
111	67	2	28	6.7	47	88.3	2.17391	0.9					5.3	3.9	1.3	1.5			MARD
112	66	2	31	6.4	45	112.6	2.65957	1.12					6.4	4.3	1.3	1.7			MARD
113	75	1	31	6.6	31	112	2.88184	1.2					6.4	4	2.1	0.98			MARD
114	74	1	32	6.4	40	254.5	7.75194	3.3					4.1	2.7	1.1	4			SIRD
115	74	1	29	6.6	42	104.4	2.6178	1.09											MARD
116	63	2	31	6.5	41	96.4	2.24719	0.94					4.5	2.4	1.8	1.4			MARD
117	60	2	33	6.4	39	132.6	3.32226	1.4					5.2	3	1.5	2.3			MOD
118	46	1	28	6.5	39	67.4	1.36426	0.57					5.7	4.1	1.1	1			MARD
119	68	2	29	6.7	39	75.9	1.76367	0.73					5.5	3.5	1.8	0.9			MARD
120	65	2	35	6.1	40	77.8	1.38504	0.59					5	2.8	1.4	1.8			MARD
121	61	1	32	6.1	38	144.5	3.27869	1.4					4.7	3.2	1.1	0.87			SIRD
122	65	2	30	6.3	39	106.7	2.36407	1					3.3	1.4	1.4	1.6			MARD
123	50	1	36	6.5	45	146.4	3.95257	1.66					3.9	3.2	0.8	1.5			MOD
124	62	2	33	6.1	33	69.3	1.17371	0.5					5.9	3.8	1.7	1			MARD
125	57	2	38	6.1	37	129.1	2.80899	1.2	0.29	0.49	1	0.27	6.8	4.6	1.1	2	60	87	MOD
126	69	2	34	6.7	37	85.5	2.07469	0.86					3.3	1.8	1.2	1			MARD
127	51	2	39	6.3	38	99.7	2.15517	0.91					4.9	3.2	1	1.5			MOD
128	70	2	32	6.2	35	101	2.09644	0.89					5.9	3.7	1.6	1.5			MARD
129	60	2	29	6.2	38	71.8	1.29702	0.55					6.4	4.6	1.83	0.9			MARD
130	57	2	32	6.4	44	111.1	2.6178	1.1					4.6	3.2	1.1	0.73			MOD
131	63	2	28	6.4	43	103.7	2.3753	1					6.8	3.6	1.2	2.2			MARD
132	71	1	33	6.3	42	121.8	2.84091	1.2					5.7	3.3	1.4	2.3			MARD
133	62	2	30	6.2	45	109.9	2.35294	1					3.46	1.8	1.25	1			MARD
134	56	2	28	6.2	41	117.7	2.59067	1.1					5.2	3.6	1.6	1.2			MARD
135	70	2	31	6.7	37	70.7	1.5949	0.66											MARD
136	74	2	28	6.1	40	96.5	1.87617	0.8					7.5	5	1.93	1.2			MARD
137	66	1	28	6.4	39	96.8	2.1645	0.91					5.7	4.3	1.5	1.3			MARD
138	60	2	28	6.7	42	94	2.36407	0.98					2.5	1.2	1.1	0.53			MARD
139	71	1	36	6.2	40	140.3	3.28947	1.4					2.5	1.3	1.22	0.5			SIRD
140	60	2	27	6.4	38	111.1	2.6178	1.1					5.2	3.3	1.3	1.5			MARD
141	59	2	34	6.1	40	136.9	3.03951	1.3					6.1	4.8	1.4	2.1			MOD
142	75	1	39	6.6	39	188.7	5.71429	2.4					7	6	1.3	2.7			SIRD
143	66	1	35	6.2	42	97.8	2.00401	0.85					3	1.5	1.2	0.85			MARD
144	75	2	29	6.2	37	125.4	2.82486	1.2					3	1.4	1.3	0.87			MARD
145	73	1	33	6.4	45	139.5	3.55872	1.5					3.6	2.5	1	1.6			SIRD
146	71	1	29	6.3	37	83.5	1.68067	0.71					3.2	1.3	1.2	1.5			MARD
147	62	2	35	6.2	37	117.7	2.59067	1.1					5.9	4.1	1.8	1.1			MOD
148	74	1	28	6.7	40	136.3	3.89105	1.62					3.3	1.9	1.2	1.1			MARD
149	66	1	29	6.2	40	131.4	3.01205	1.28					3.1	1.2	1.4	1.2			MARD
150	65	1	32	6.2	36	105.1	2.21239	0.94					3.3	2	1.1	0.96			MARD
151	71	1	35	6.3	38	171.1	4.4843	1.9					2.8	1.8	0.89	1.2			SIRD
152	49	2	31	6.1	42	144.5	3.27869	1.4					3.4	2.2	0.87	2.2			MOD
153	75	2	30	6.6	40	138.7	3.83142	1.6					4.2	1.7	1.4	2.2			MARD
154	59	1	36	6.4	42	77.8	1.5949	0.67					3.1	1.5	1.2	1			MOD
155	72	1	30	6.2	40	132.9	3.0581	1.3					3.6	1.7	1.4	0.96			MARD
156	72	1	30	6.6	42	138.7	3.83142	1.6					3.4	1.8	1.1	1.8			SIRD
157	72	1	28	6.3	42	86.8	1.7762	0.75					3.6	1.5	1.4	1.4			MARD
158	69	2	30	6.4	38	153.2	4.03226	1.7					3.8	1.5	1.8	1.2			SIRD
159	60	1	30	6.3	37	121.8	2.84091	1.2					5.6	4.3	1	1.8			MARD
160	61	2	27	6.3	35	114.3	2.60417	1.1					4.8	3.2	1.4	0.99			MARD
161	65	2	36	6.2	40	93.6	1.88679	0.8					7.3	5.1	1.5	1.4			MARD
162	67	1	28	6.1	38	144.5	3.27869	1.4					2.4	1.1	0.87	2			MARD
163	54	2	32	6.7	43	122.2	3.367	1.4					5.7	3.3	1.2	2.6			MOD
164	69	2	27	6.5	38	88.1	1.98413	0.83					4.8	3.2	1.44	0.8			MARD

## Sheet: Suppl Table 6
Source data for Dwibedi et al. Supplementary Table 6 with cluster designation and outcome variables at baseline and after treatment. Subject number is anonymized and does not denote participant study ID.
Subject	Treatment	clusterDesignation	Fasting_glucose_baseline	Fasting_glucose_posttreatment	HbA1c_baseline	HbA1c_posttreatment	BMI_baseline	BMI_posttreatment	HOMAB_baseline	HOMAB_posttreatment	HOMAIR_baseline	HOMAIR_posttreatment	Fasting_insulin_baseline	Fasting_insulin_posttreatmen	Fasting_Cpeptide_baseline	Fasting_Cpeptide_posttreatment	Fasting_Cpeptide_insulin_ratio_baseline	Fasting_Cpeptide_insulin_ratio_posttreatment	Fatty_liver_index_baseline	Fatty_liver_index_posttreatment	Total_cholesterol_baseline	Total_cholesterol_posttreatment	LDL_cholesterol_baseline	LDL_cholesterol_posttreatment	HDL_cholesterol_baseline	HDL_cholesterol_posttreatment	Triglycerides_baseline	Triglycerides_posttreatment
1	Placebo	MARD	6.5	6.4	33	33	27.14	27.99	100.8	93.7	2.66	2.39	9.2	8.4	1	0.87	0.11	0.1	40	47.75	4.7	4.6	3	3.3	1.4	1.3	1.2	1.4
2	Placebo	SIRD	6.5	6.9	44	46	32.73	33.55	157.9	133.8	9.67	9.81	34	32	1.77	1.69	0.05	0.05	96	96.29	6.1	6.1	5.2	4.9	0.82	0.86	2.3	2.4
3	BSE	MOD	6.3	6.1	39	39	33.58	32.96	127.7	147.5	7.4	9.22	26	34	1.33	1.44	0.05	0.04	96	97.39	3.8	4.9	2.4	3	1.1	0.99	1.7	3.4
4	Placebo	MOD	6.5	6.7	40	39	41.62	41.24	113	111.7	4.41	5.66	16	19	1.04	1.24	0.07	0.07	97	96.17	4.3	4.7	3	3.2	1.3	1.4	1.1	0.8
5	Placebo	MARD	6.6	6.3	44	40	32.37		122.7	140.7	3.41	4.48	12	16	1.26	1.46	0.11	0.09	71		4.8	4.3	3	2.6	2.1	1.7	1.1	1
6	BSE	MARD	6.6	6.3	36	39	31.86	31.54	119.8	112.8	5.12	4.76	18	17	1.22	1.08	0.07	0.06	80	78.84	4.8	4.5	2.8	2.6	2.1	2	1	0.9
7	Placebo	MARD	6.2	5.9	40	37	31.55	31.8	106.7	131.4	3.58	4.2	13	16	0.96	1.13	0.07	0.07	96	96.75	5.7	6.4	4.2	4.7	1.4	1.5	2	1.8
8	BSE	MARD	6.2	5.4	40	39	33.57	34.22	98.2	149	2.11	3.36	7.8	14	0.82	1.07	0.11	0.08	89	90.42	7	7.4	5.1	5.1	1.9	2.5	2	1.6
9	Placebo	SIRD	6.6	6.2	36	38	30.77	33.91	131.5	120.8	8.8	5.79	30	21	1.49	1.14	0.05	0.05	89	93.45	3.1	3.2	1.6	1.6	1.3	1.3	1.7	1.8
10	BSE	SIRD	6.3	6.6	42	40	30.03	30.21	152.8	136.7	4.07	5.87	15	20	1.51	1.57	0.1	0.08	93	90.79	3.9	4.1	2.3	2.5	1.3	1.4	2.1	1.8
11	Placebo	MARD	6.1	6.2	40	38	31.13	30.67	96.5	105.1	2.98	3.58	11	13	0.8	0.94	0.07	0.07	63	53.14	5.4	4.8	4	3.5	1.5	1.4	1	0.9
12	BSE	MARD	6.7	6.4	40	39	29.6	29.47	81.1	77.8	3.47	2.02	12	7.1	0.74	0.67	0.06	0.09	68	62.31	6.5	6.9	5.2	5.3	1.4	1.5	1.2	1
13	Placebo	SIRD	6.2	6	42	43	33.87	33.28	157.2	167.2	6.78	5.6	25	21	1.57	1.64	0.06	0.08	81	76.82	3.8	4	2.4	2.4	1.4	1.5	0.8	0.8
14	Placebo	MARD	6.6	6.8		39	28.96	28.7		87.4		4.23		14		0.92		0.07	67	61.72	3.7	3.2	2.1	1.6	1.5	1.6	1	0.8
15	BSE	MARD	6.4	5.5	36	39	31.86	31.15	102.2	141.1	3.18	3.18	11	13	1.02	1.04	0.09	0.08	87	79.08	6.4	5.5	4.7	4.2	1.6	1.6	1.9	1.3
16	Placebo	MARD	6.6	6	36	36	28.43	28.56	101.6	111.7	3.57	2.29	12	8.6	1.09	0.94	0.09	0.11	74	75.28	3.7	3.9	2.3	2.5	1.1	1.2	1.7	1.2
17	Placebo	MARD	6.3	6.9	34	41	29.93	28.96	117.3	116.1	3.64	4.91	13	16	1.14	1.4	0.09	0.09	86	91.85	6.1	7.1	4.1	4.8	2.2	2	1.2	2
18	Placebo	MOD	6.3	6.2	34	32	34.18	34.74	101.9	103.5	2.37	3.31	8.6	12	0.9	0.92	0.1	0.08	58	70.4	4.2	4.6	2.9	3	1.3	1.6	0.6	0.9
19	BSE	MARD	6.4	6.1	42	39	31.81	32.43	129.1	146	5.88	7.59	21	28	1.3	1.42	0.06	0.05	86	88.36	4.8	4.7	3.8	3.7	0.99	1	1.4	1.5
20	BSE	MOD	6.6	6.3	38	36	37.27	34.85	94.2	105.1	7.25	4.2	24	15	1.02	0.98	0.04	0.07	92	88.32	3.1	3.2	1.9	1.9	1.2	1.2	0.6	0.7
21	Placebo	SIRD	6.6	6.9	36	38	29.13	29.16	150.6	152.1	10.28	11.04	34	36	1.91	2	0.06	0.06	72	75.03	4.7	4.7	3.7	3.6	0.87	0.83	1.2	1.5
22	BSE	SIRD	6.3	5.9	33	33	32.16	31.44	142.8	153.5	6.44	4.72	23	18	1.49	1.4	0.06	0.08	89	87.61	4.3	3.8	2.9	2.5	0.79	0.72	2.2	2.2
23	Placebo	MOD	6.7	5.8	45	43	34.45	33.4	93.1	116.2	4.29	2.84	14	11	1.04	0.91	0.07	0.08	95	93.21	7.1	7.4	5.4	5.9	1	0.88	3.2	3.1
24	Placebo	MARD	6.6	6.6	43	43	27.71	27.44	120.5	116.8	6.54	7.04	23	24	1.23	1.27	0.05	0.05	70	66.49	4.1	4.1	2.6	2.8	1.1	1	1.6	1.5
25	BSE	MARD	6.3	6.1	37	38	30.08	29.52	99.7	119.7	3.08	4.07	11	15	0.91	1.08	0.08	0.07	80	62.23	7	6.5	5.2	5.1	1.6	1.7	2	0.8
26	BSE	MARD	6.5	5.6	41	40	29.56	28.83	85.8	109.3	4.04	3.73	14	15	0.8	0.76	0.06	0.05	78	67.75	4.8	4.5	3.1	3	1.3	1.3	2	1.4
27	BSE	MARD	6.4	5.9	41	37	34.48	34.26	121.3	132.3	4.84	3.93	17	15	1.24	1.14	0.07	0.08	79	78.4	5.2	4.5	3.6	3	1.4	1.4	1.2	1.3
28	BSE	MARD	6.5	5.7	42	40	29.82	29.65	123.9	134.7	4.13	4.31	15	17	1.18	1.07	0.08	0.06	73	85.25	4.1	4.6	2.8	2.8	1.2	1.6	0.9	1.4
29	Placebo	MARD	6.4	6.5	42	40	29.58	30.49	75	82.7	1.53	2.22	5.2	7.7	0.69	0.76	0.13	0.1	47	64.11	5.8	6.6	4.4	4.8	1.6	1.8	0.9	0.9
30	BSE	SIRD	6.4	6.2	40	39	28.07	27.95	154.5	175.3	6.26	6.61	22	24	1.72	1.89	0.08	0.08	91	92.8	4	4	2.7	2.6	0.91	0.94	1.9	2.1
31	BSE	MARD	6.2	6.5	44	44	29.56	29.73	113	100.8	2.76	2.83	10	9.8	1.04	1	0.1	0.1	69	89.49	6.5	6.5	4.8	4.1	1.5	1.4	1.5	2.7
32	Placebo	MOD	6.5	6.1	42	42	34.98	33.26	99.6	122.9	5.21	3.52	17	13	1.14	1.12	0.07	0.09	87	78.15	4.8	4.6	3.2	3.2	1.2	1.1	1.3	1.1
33	Placebo	MARD	6.3	6.3	37	38	31.69	31.99	78.7	78.4	1.6	1.51	5.9	5.4	0.6	0.65	0.1	0.12	82	75.66	4	4.2	2.1	2.3	1.7	1.8	1.3	0.9
34	BSE	MARD	6.5	6.1	30	32	27.59	28.02	112.2	145.3	2.76	4.07	10	15	1.03	1.41	0.1	0.09	63	82.9	5.1	5.2	3.7	3.6	1	0.97	1.4	2.6
35	Placebo	MOD	6.5	5.5	33	33	33.99	35.07	111.6	149.7	4.33	2.69	15	11	1.15	1.13	0.08	0.1	91	95.11	3.9	3.8	2.3	2.2	1.3	1.3	1.1	1.3
36	Placebo	SIRD	6.3	5.7	33	36	33.21	32.78	163.8	227.7	7.86	10.89	29	43	1.66	2.2	0.06	0.05	95	93.56	5.4	5.1	3.7	3.6	1.1	1.1	1.8	1.4
37	BSE	MARD	6.8	6.7	34	35	30.52	30.66	87.9	98.8	2.46	4.47	8.4	15	0.86	1.05	0.1	0.07	55	52.98	4.9	4.6	2.7	2.3	2.1	2.1	1.1	0.8
38	BSE	SIRD	6.5	7	40	41	37.96	38.55	192.4	193.2	11.09	19.6	39	63	2.3	2.8	0.06	0.04	99	99.26	4.7	5.4	3.2	3.6	1.1	1.2	2.3	3
39	BSE	MARD	6.3	6.4	32	31	30.59	30.22	82.7	118.4	2.39	5.97	8.4	21	0.73	1.2	0.09	0.06	49	56.33	4.6	5	3.1	3.5	1.6	1.7	0.8	0.9
40	BSE	SIRD	6.4	6.4	40	41	33.09	33.69	145.1	173.1	6.36	11.38	22	40	1.64	2	0.07	0.05	91	86.41	7.3	6.8	5.3	4.7	1.5	1.4	2.3	1.8
41	Placebo	MARD	6.1	5.8	39	37	29.94	30.16	102.5	123.4	2.98	3.09	11	12	0.87	0.99	0.08	0.08	65	73.73	6.1	5.9	4.6	4.4	1.4	1.1	1.1	1.5
42	Placebo	MARD	6.4	7	43	42	31.45	31.05	131.7	121.6	5.2	5.91	18	19	1.44	1.54	0.08	0.08	89	90.47	6.9	6.5	5	4.5	1.6	1.8	2	1.7
43	BSE	SIRD	6.6	6.5	37	37	39.41	39.92	108.8	123.5	6.65	5.78	22	20	1.24	1.32	0.06	0.07	3	1.7	4.2	4	2.8	2.8	1.2	1.3	0.9	0.6
44	Placebo	SIRD	6.7	7.1	38	37	33.33	33.36	144.5	145	13.49	13.57	44	43	1.87	2	0.04	0.05	97	97.53	4.4	4	3	2.6	0.99	0.97	2.3	2.2
45	Placebo	SIRD	6.4	6.2	43	43	34.05	34.4	146.4	152.7	6.93	5.79	24	21	1.66	1.57	0.07	0.07	96	96.61	6.4	6.5	4.9	4.6	1.2	1.1	2.6	4
46	BSE	MARD	6.3	4.3	37	32	32.49	27.28	94.5	121.2	2.29	0.34	8.3	1.8	0.81	0.42	0.1	0.23	68	26.68	6	5.4	4.5	3.6	1.5	1.6	1.2	1
47	Placebo	MARD	6.5	6.9	42	40	27.72	26.72	82.7	89.8	3.41	4.91	12	16	0.73	0.99	0.06	0.06	55	54.29	5.2	4.6	3.4	2.6	1.6	1.6	1.2	1.6
48	BSE	MARD	6.7	6.5	42	38	32.74	32.28	103	107.3	5.49	5.49	19	19	1.03	1.09	0.05	0.06	78	81.97	5.1	5	3.4	3	1.7	1.8	0.9	1.2
49	Placebo	MARD	6.4	6.5	39	38	27.47	27.23	117.7	108	4.68	4.04	17	14	1.1	1.1	0.06	0.08	69	64.58	6.6	5.8	5.2	4.4	1.1	0.98	2.2	1.8
50	Placebo	MOD	6.5	5	43	41	28.7	28.59	119.1	164.2	5.12	2.44	18	11	1.21	1	0.07	0.09	67	63.46	6.9	6.8	5.4	5.1	1.5	1.5	1.6	1.6
51	BSE	MARD	6.3	5.6	33	33	32.85	32.97	135.4	188.5	4.88	5.48	18	22	1.28	1.63	0.07	0.07	87	90.59	4.7	5.2	3.8	4	0.98	1	1.2	1.8
52	BSE	MARD	6.2	6.1	35	35	28.95	29.37	60.3	102.5	1	2.98	3.7	11	0.41	0.87	0.11	0.08	26	45.24	5.5	5.8	4.1	4	1.4	1.4	0.7	1.2
53	Placebo	MOD	6.3	5	31	30	38.95	38.25	193.7	266.9	18.2	6.44	63	29	2.4	1.98	0.04	0.07	36	27.35	5.6	5.9	2	2.5	0.63	0.72		12
54	Placebo	MARD	6.3	6.5	40	40	28.9	29.74	85	88.1	2.37	2.34	8.2	8.1	0.79	0.83	0.1	0.1	53	53.26	4.7	4.7	3	2.5	1.8	2	0.9	0.7
55	Placebo	MARD	6.7	6.3	37	35	26.91	27.07	63.2	65.2	2.24	1.37	7.3	4.9	0.61	0.5	0.08	0.1	73	62.03	5.5	5.6	3.8	3.7	1.7	1.9	1	0.6
56	BSE	MARD	6.3	6.1	36	38	32.21	31.92	124.1	139.2	5.97	4.34	21	16	1.28	1.33	0.06	0.08	91	87.4	4.2	3.4	2.2	1.7	2	1.5	1.1	1
57	Placebo	MARD	6.2	6.3	37	37	33.02	32.93	87.8	86	1.95	1.51	7.2	5.4	0.7	0.74	0.1	0.14	73	73.48	5	4.7	2.5	2.2	2.6	2.6	0.5	0.5
58	Placebo	MARD	6.7	5.5	40	40	29.41	28.83	103.7	106.7	3.47	1.64	12	6.7	1.04	0.7	0.09	0.1	69	66.06	5.6	5.5	4.1	4	1.4	1.2	1.3	1.2
59	BSE	MARD	6.7	5.6	38	40	29.4	29.67	125.5	159.2	6.64	4.98	23	20	1.35	1.29	0.06	0.06	68	71.57	6.5	6	5	4.1	1.5	1.8	1.2	0.9
60	BSE	MARD	6.7	6	41	42	29.76	29.66	96.1	138.7	5.36	5.33	18	20	1.01	1.27	0.06	0.06	77	82.69	4.6	5.4	3.1	3.6	1.5	1.5	0.9	1.7
61	Placebo	MARD	6.7	5.5	38	38	29.14	28.67	91.2	151.6	2.98	3.42	10	14	0.94	1.15	0.09	0.08	48	43.86	5.6	6	4.2	4.4	0.98	1.1	1.4	1.7
62	BSE	SIRD	6.5	6.6	34	35	32.6	32.06	158.5	134.1	11.95	12.32	42	42	1.78	1.53	0.04	0.04	93	90.58	4.7	4.6	3.2	3.3	1.1	0.96	2.2	1.8
63	Placebo	MOD	6.3	5.5	34	35	39.34	38.74	161.6	214.5	9.8	10.02	35	41	1.76	1.86	0.05	0.05	99	98.51	5.8	5.5	4.3	4	0.94	1.2	2.8	2.1
64	BSE	MOD	6.6	6.6	44	41	34.36	33.95	112	114.7	5.28	4.4	18	15	1.2	1.24	0.07	0.08	94	92.48	5.1	5.9	3.6	4	1	1.2	1.7	3.1
65	BSE	MARD	6.9	7.3	41	42	31.93	31.99	108.1	105.2	3.93	6.81	13	21	1.23	1.4	0.09	0.07	87	83.39	3.4	3.1	2.3	1.7	1	1.2	1.2	1
66	Placebo	MOD	6.1	6.8	26	27	28.83	29.22	131.5	92.9	5.96	4.23	22	14	1.23	1	0.06	0.07	58	63.08	4	4	2.6	2.3	1.4	1.4	1.5	1.6
67	BSE	MARD	6.7	6	31	31	27.9	27.99	117.9	160.4	6.44	5.6	21	21	1.43	1.55	0.07	0.07	76	79.2	4.4	4.9	2.8	3.2	1.3	1.4	1.7	1.3
68	Placebo	SIRD	6.2	6.6	41	37	32.84	31.93	141.5	138	4.61	6.45	17	22	1.36	1.59	0.08	0.07	82	76.32	4.1	3.5	3.1	2.7	0.66	0.68	1.5	1.1
69	Placebo	SIRD	6.3	6.3	38	39	27.22	26.81	166.2	154	9.09	6.72	33	24	1.76	1.65	0.05	0.07	58	51.37	5.3	5.2	3.6	3.6	1.4	1.4	1.9	1.4
70	BSE	MARD	6.4	6.3	36	33	27.12	27.04	93.6	115.1	1.6	2.46	5.8	8.8	0.8	1.11	0.14	0.13	51	57.77	4.4	5.2	2.6	2.9	1.8	2.1	1	1.3
71	BSE	MARD	6.5	6.3	41	40	27.25	27.13	118.4	127	4.55	5.04	16	18	1.2	1.27	0.08	0.07	62	63.55	4.2	5	2.7	3.5	1.5	1.7	0.8	0.9
72	Placebo	MOD	6.3	5.6	43	41	39.17	38.95	131.2	152.9	6.83	3.98	24	16	1.38	1.22	0.06	0.08	98	97.63	5.2	5.1	3.6	3.5	1.3	1.3	1.5	0.9
73	BSE	SIRD	6.5	6.3	34	32	28.64	27.42	151.1	132.8	9.96	5.88	35	21	1.67	1.35	0.05	0.06	62	52.5	5.1	5.8	3.4	3.9	1.6	1.7	1	0.9
74	Placebo	MARD	6.4	6.3	36	37	34.38	35.32	109.9	116.6	3.52	4.76	13	17	0.96	1.13	0.07	0.07	82	91.05	5.1	5.3	3.7	3.7	1.4	1.5	1	1.6

## Sheet: Suppl Fig 1
Source data for Dwibedi et al. Supplementary Figure 1 with outcome variables before and after treatment in SIRD-like participants. Subject number is anonymized and does not denote participant study ID.
Subject	Treatment	clusterDesignation	Fasting_glucose_baseline	Fasting_glucose_posttreatment	HbA1c_baseline	HbA1c_posttreatment	BMI_baseline	BMI_posttreatment	HOMAB_baseline	HOMAB_posttreatment	HOMAIR_baseline	HOMAIR_posttreatment	Fatty_liver_index_baseline	Fatty_liver_index_posttreatment
1	Placebo	SIRD	6.5	6.9	44	46	32.73	33.55	157.9	133.8	9.67	9.81	96	96.29
2	Placebo	SIRD	6.6	6.2	36	38	30.77	33.91	131.5	120.8	8.8	5.79	89	93.45
3	BSE	SIRD	6.3	6.6	42	40	30.03	30.21	152.8	136.7	4.07	5.87	93	90.79
4	Placebo	SIRD	6.2	6	42	43	33.87	33.28	157.2	167.2	6.78	5.6	81	76.82
5	Placebo	SIRD	6.6	6.9	36	38	29.13	29.16	150.6	152.1	10.28	11.04	72	75.03
6	BSE	SIRD	6.3	5.9	33	33	32.16	31.44	142.8	153.5	6.44	4.72	89	87.61
7	BSE	SIRD	6.4	6.2	40	39	28.07	27.95	154.5	175.3	6.26	6.61	91	92.8
8	Placebo	SIRD	6.3	5.7	33	36	33.21	32.78	163.8	227.7	7.86	10.89	95	93.56
9	BSE	SIRD	6.5	7	40	41	37.96	38.55	192.4	193.2	11.09	19.6	99	99.26
10	BSE	SIRD	6.4	6.4	40	41	33.09	33.69	145.1	173.1	6.36	11.38	91	86.41
11	BSE	SIRD	6.6	6.5	37	37	39.41	39.92	108.8	123.5	6.65	5.78	3	1.7
12	Placebo	SIRD	6.7	7.1	38	37	33.33	33.36	144.5	145	13.49	13.57	97	97.53
13	Placebo	SIRD	6.4	6.2	43	43	34.05	34.4	146.4	152.7	6.93	5.79	96	96.61
14	BSE	SIRD	6.5	6.6	34	35	32.6	32.06	158.5	134.1	11.95	12.32	93	90.58
15	Placebo	SIRD	6.2	6.6	41	37	32.84	31.93	141.5	138	4.61	6.45	82	76.32
16	Placebo	SIRD	6.3	6.3	38	39	27.22	26.81	166.2	154	9.09	6.72	58	51.37
17	BSE	SIRD	6.5	6.3	34	32	28.64	27.42	151.1	132.8	9.96	5.88	62	52.5

## Sheet: Suppl Fig 2
Source data for Dwibedi et al. Supplementary Figure 2 with outcome variables before and after treatment in SIRD-like participants. Subject number is anonymized and does not denote participant study ID.
Subject	Treatment	clusterDesignation	Total_cholesterol_baseline	Total_cholesterol_posttreatment	LDL_cholesterol_baseline	LDL_cholesterol_posttreatment	HDL_cholesterol_baseline	HDL_cholesterol_posttreatment	Triglycerides_baseline	Triglycerides_posttreatmen	Fasting_insulin_baseline	Fasting_insulin_posttreatmen	Fasting_Cpeptide_baseline	Fasting_Cpeptide_posttreatment
1	Placebo	SIRD	6.1	6.1	5.2	4.9	0.82	0.86	2.3	2.4	34	32	1.77	1.69
2	Placebo	SIRD	3.1	3.2	1.6	1.6	1.3	1.3	1.7	1.8	30	21	1.49	1.14
3	BSE	SIRD	3.9	4.1	2.3	2.5	1.3	1.4	2.1	1.8	15	20	1.51	1.57
4	Placebo	SIRD	3.8	4	2.4	2.4	1.4	1.5	0.8	0.8	25	21	1.57	1.64
5	Placebo	SIRD	4.7	4.7	3.7	3.6	0.87	0.83	1.2	1.5	34	36	1.91	2
6	BSE	SIRD	4.3	3.8	2.9	2.5	0.79	0.72	2.2	2.2	23	18	1.49	1.4
7	BSE	SIRD	4	4	2.7	2.6	0.91	0.94	1.9	2.1	22	24	1.72	1.89
8	Placebo	SIRD	5.4	5.1	3.7	3.6	1.1	1.1	1.8	1.4	29	43	1.66	2.2
9	BSE	SIRD	4.7	5.4	3.2	3.6	1.1	1.2	2.3	3	39	63	2.3	2.8
10	BSE	SIRD	7.3	6.8	5.3	4.7	1.5	1.4	2.3	1.8	22	40	1.64	2
11	BSE	SIRD	4.2	4	2.8	2.8	1.2	1.3	0.9	0.6	22	20	1.24	1.32
12	Placebo	SIRD	4.4	4	3	2.6	0.99	0.97	2.3	2.2	44	43	1.87	2
13	Placebo	SIRD	6.4	6.5	4.9	4.6	1.2	1.1	2.6	4	24	21	1.66	1.57
14	BSE	SIRD	4.7	4.6	3.2	3.3	1.1	0.96	2.2	1.8	42	42	1.78	1.53
15	Placebo	SIRD	4.1	3.5	3.1	2.7	0.66	0.68	1.5	1.1	17	22	1.36	1.59
16	Placebo	SIRD	5.3	5.2	3.6	3.6	1.4	1.4	1.9	1.4	33	24	1.76	1.65
17	BSE	SIRD	5.1	5.8	3.4	3.9	1.6	1.7	1	0.9	35	21	1.67	1.35

## Sheet: Suppl Fig 3
Source data for Dwibedi et al. Supplementary Figure 3 with outcome variables before and after treatment in MOD-like participants. Subject number is anonymized and does not denote participant study ID.
Subject	Treatment	clusterDesignation	Fasting_glucose_baseline	Fasting_glucose_posttreatment	HbA1c_baseline	HbA1c_posttreatment	BMI_baseline	BMI_posttreatment	HOMAB_baseline	HOMAB_posttreatment	HOMAIR_baseline	HOMAIR_posttreatment	Fatty_liver_index_baseline	Fatty_liver_index_posttreatment
1	BSE	MOD	6.3	6.1	39	39	33.58	32.96	127.7	147.5	7.4	9.22	96	97.39
2	Placebo	MOD	6.5	6.7	40	39	41.62	41.24	113	111.7	4.41	5.66	97	96.17
3	Placebo	MOD	6.3	6.2	34	32	34.18	34.74	101.9	103.5	2.37	3.31	58	70.4
4	BSE	MOD	6.6	6.3	38	36	37.27	34.85	94.2	105.1	7.25	4.2	92	88.32
5	Placebo	MOD	6.7	5.8	45	43	34.45	33.4	93.1	116.2	4.29	2.84	95	93.21
6	Placebo	MOD	6.5	6.1	42	42	34.98	33.26	99.6	122.9	5.21	3.52	87	78.15
7	Placebo	MOD	6.5	5.5	33	33	33.99	35.07	111.6	149.7	4.33	2.69	91	95.11
8	Placebo	MOD	6.5	5	43	41	28.7	28.59	119.1	164.2	5.12	2.44	67	63.46
9	Placebo	MOD	6.3	5	31	30	38.95	38.25	193.7	266.9	18.2	6.44	36	27.35
10	Placebo	MOD	6.3	5.5	34	35	39.34	38.74	161.6	214.5	9.8	10.02	99	98.51
11	BSE	MOD	6.6	6.6	44	41	34.36	33.95	112	114.7	5.28	4.4	94	92.48
12	Placebo	MOD	6.1	6.8	26	27	28.83	29.22	131.5	92.9	5.96	4.23	58	63.08
13	Placebo	MOD	6.3	5.6	43	41	39.17	38.95	131.2	152.9	6.83	3.98	98	97.63

## Sheet: Suppl Fig 4
Source data for Dwibedi et al. Supplementary Figure 4 with outcome variables before and after treatment in MOD-like participants. Subject number is anonymized and does not denote participant study ID.
Subject	Treatment	clusterDesignation	Total_cholesterol_baseline	Total_cholesterol_posttreatment	LDL_cholesterol_baseline	LDL_cholesterol_posttreatment	HDL_cholesterol_baseline	HDL_cholesterol_posttreatment	Triglycerides_baseline	Triglycerides_posttreatmen	Fasting_insulin_baseline	Fasting_insulin_posttreatmen	Fasting_Cpeptide_baseline	Fasting_Cpeptide_posttreatment
1	BSE	MOD	3.8	4.9	2.4	3	1.1	0.99	1.7	3.4	26	34	1.33	1.44
2	Placebo	MOD	4.3	4.7	3	3.2	1.3	1.4	1.1	0.8	16	19	1.04	1.24
3	Placebo	MOD	4.2	4.6	2.9	3	1.3	1.6	0.6	0.9	8.6	12	0.9	0.92
4	BSE	MOD	3.1	3.2	1.9	1.9	1.2	1.2	0.6	0.7	24	15	1.02	0.98
5	Placebo	MOD	7.1	7.4	5.4	5.9	1	0.88	3.2	3.1	14	11	1.04	0.91
6	Placebo	MOD	4.8	4.6	3.2	3.2	1.2	1.1	1.3	1.1	17	13	1.14	1.12
7	Placebo	MOD	3.9	3.8	2.3	2.2	1.3	1.3	1.1	1.3	15	11	1.15	1.13
8	Placebo	MOD	6.9	6.8	5.4	5.1	1.5	1.5	1.6	1.6	18	11	1.21	1
9	Placebo	MOD	5.6	5.9	2	2.5	0.63	0.72		12	63	29	2.4	1.98
10	Placebo	MOD	5.8	5.5	4.3	4	0.94	1.2	2.8	2.1	35	41	1.76	1.86
11	BSE	MOD	5.1	5.9	3.6	4	1	1.2	1.7	3.1	18	15	1.2	1.24
12	Placebo	MOD	4	4	2.6	2.3	1.4	1.4	1.5	1.6	22	14	1.23	1
13	Placebo	MOD	5.2	5.1	3.6	3.5	1.3	1.3	1.5	0.9	24	16	1.38	1.22

[truncated: 7 more sheets: Suppl Fig 5a, Suppl Fig 5b, Suppl Fig 5c, Suppl Fig 5d, Suppl Fig 6, Suppl Fig 7, Suppl Fig 8]
