# Supplementary material for: Effect of broccoli sprout extract and baseline gut microbiota on fasting blood glucose in prediabetes: a randomized, placebo-controlled trial
Source: Nat Microbiol. 2025 Feb 10;10(3):681–93. doi: 10.1038/s41564-025-01932-w (PMC11879859; doi:10.1038/s41564-025-01932-w)
Supplement: Supplementary file 5 — Statistical source data for Fig. 1. [file 41564_2025_1932_MOESM5_ESM.xlsx]

## Sheet: Sheet1
Source data for Dwibedi et al. Figure 1. Data are provided for variables used to assess inclusion and exclusion criteria as well as information on discontinuation and reported adverse events. Subject number is anonymized and does not denote participant study ID.
Subject	Treatment	Discontinued (1=No; 2=Yes)	Reported adverse events	AGE	SEX (1=Male. 2=Female)	Fasting_glucose_baseline	BMI_baseline	Bilirubin_baseline	ALP_baseline	GGT_baseline	AST_baseline	ALT_baseline	Creatinine_baseline
1	Placebo	1	Back pain	54	1	6.5	27.14	6.8	1.3	0.24	0.34	0.42	101
2	Placebo	2	Upper respiratory tract infection	41	2	6.4	36.24	3.8	1	0.39	0.34	0.43	69
3	BSE	2	Upper respiratory tract infection; diarrhea	66	2	6.3	30.4	17	1.1	0.41	0.4	0.55	65
4	Placebo	1		68	1	6.5	32.73	8.1	1.2	0.88	1	1.3	76
5	BSE	1		57	1	6.3	33.58	6.2	1.1	1.1	0.47	0.54	62
6	BSE	2	Diarrhea	58	1	6.3	30.66	13	1.3	0.38	0.43	0.32	94
7	Placebo	1		61	1	6.5	41.62	11	1.3	0.33	0.56	0.78	96
8	Placebo	1		73	2	6.6	32.37	6.4	1.1	0.38	0.41	0.52	82
9	BSE	1	Loose stools	75	2	6.6	31.86	9.3	1.5	0.72	0.33	0.4	74
10	Placebo	1		64	1	6.2	31.55	10	1.5	1.6	0.53	1.1	87
11	BSE	1	Loose stools, knee pain	66	1	6.2	33.57	6.9	1.6	0.36	0.28	0.32	78
12	Placebo	2	Loose stools	67	1	6.5	30.4	14	1.1	0.58	0.67	0.79	72
13	Placebo	1	Gastrointestinal reflux	57	1	6.6	30.77	19	1	0.67	0.81	0.67	87
14	BSE	1	Pneumonia	70	1	6.3	30.03	9.2	1.1	1.5	0.44	0.46	105
15	Placebo	1	Finger pain	74	1	6.1	31.13	11	1.2	0.32	0.42	0.5	84
16	BSE	1		61	1	6.7	29.6	5.3	1.2	0.46	0.32	0.54	78
17	Placebo	1	Upper respiratory tract infection	58	2	6.2	33.87	7.3	1.6	0.55	0.82	1.1	64
18	Placebo	1	Dry mouth	60	1	6.6	28.96	15	0.83	0.45	0.44	0.42	82
19	BSE	1	Upper respiratory tract infection; gout	63	1	6.4	31.86	18	0.9	0.46	0.35	0.5	110
20	BSE	2	Diarrhea	49	1	6.7	39.38	7.9	0.92	0.8	0.33	0.46	80
21	Placebo	1		70	1	6.6	28.43	13	1.3	0.52	0.46	0.56	83
22	Placebo	1	Diarrhea; pelvic infection	56	2	6.3	29.93	5.3	1.9	3.1	0.45	0.63	49
23	Placebo	1		55	2	6.3	34.18	7.3	1.2	0.21	0.39	0.44	69
24	BSE	1	Nausea, vomiting, syncope	70	1	6.4	31.81	7.1	0.9	0.8	1	2	127
25	BSE	1	Upper respiratory tract infection	62	1	6.6	37.27	5.6	1.4	0.7	0.37	0.44	92
26	Placebo	1	Hot flush	60	1	6.6	29.13	8.2	1.5	0.39	0.46	0.58	99
27	BSE	1		70	1	6.3	32.16	9.1	1.1	0.46	0.53	0.69	90
28	BSE	2		70	1	6.2	37.25	7.7	1.7	2.1	0.39	0.58	81
29	Placebo	1		57	1	6.7	34.45	6.7	1.5	1.1	0.39	0.5	78
30	Placebo	1		74	1	6.6	27.71	7.6	0.92	0.32	0.37	0.37	65
31	BSE	1	Knee pain	72	1	6.3	30.08	10	0.81	0.38		0.36	72
32	BSE	1		66	1	6.5	29.56	8.9	0.77	0.29	0.47	0.5	94
33	Placebo	2		44	1	6.5	30.87	15	0.78	0.4	0.47	0.64	75
34	BSE	1		71	2	6.4	34.48	11	1.3	0.24	0.36	0.49	67
35	BSE	1		73	1	6.5	29.82	8.4	1.2	0.28	0.43	0.61	67
36	Placebo	1		60	2	6.4	29.58	16	1	0.22	0.33	0.35	71
37	BSE	1		70	1	6.4	28.07	10	0.95	1.6	0.38	0.64	87
38	BSE	1	Upper respiratory tract infection	59	2	6.2	29.56	4.9	1.4	0.43	0.3	0.35	68
39	Placebo	1	Vomiting; cough	59	2	6.5	34.98	7.9	1.3	0.2	0.37	0.36	69
40	Placebo	1		74	2	6.3	31.69	7.8	1.2	0.91	0.45	0.36	54
41	BSE	1	Upper respiratory tract infection	56	1	6.5	27.59	9.7	1.3	0.45	0.64	0.82	78
42	Placebo	1		41	2	6.5	33.99	5	1.2	1.3	0.37	0.62	64
43	Placebo	1		73	1	6.3	33.21	14	0.97	0.63	0.56	0.84	111
44	BSE	1		69	2	6.8	30.52	9.7	1.5	0.32	0.33	0.41	66
45	BSE	1		66	1	6.5	37.96	23	1.3	1.4	0.68	0.6	98
46	BSE	1	Loose stools	63	2	6.3	30.59	10	1.4	0.34	0.36	0.39	69
47	BSE	1		66	2	6.4	33.09	6	1.7	0.46	0.53	0.76	74
48	Placebo	1		62	1	6.1	29.94	9.5	1	0.32	0.27	0.23	84
49	Placebo	1		70	2	6.4	31.45	12	1	1.2	0.94	1.2	59
50	BSE	1		69	1	6.6	39.41	16	0.87	0.49	0.33	0.44	80
51	Placebo	1	muscle pain after accident	59	1	6.7	33.33	12	1.1	1.2	0.7	1.4	76
52	Placebo	1	Upper respiratory tract infection	56	2	6.4	34.05	5.8	0.52	0.81	0.41	0.67	71
53	BSE	1		61	1	6.3	32.49	7	0.69	0.3	0.42	0.45	100
54	Placebo	1	Skin blister in both palms	70	2	6.5	27.72	6.3	1	0.62	0.36	0.61	53
55	BSE	2	Nausea	73	2	6.3	32.29	11	1.1	1.1	0.76	0.92	51
56	BSE	1	Loose stools	70	1	6.7	32.74	10	1.2	0.41	0.36	0.37	81
57	Placebo	1	Infected tooth	67	1	6.4	27.47	7.4	1.2	0.31	0.41	0.39	72
58	Placebo	1	Lower urinary tract infection	54	2	6.5	28.7	5.6	1	0.59	0.37	0.51	65
59	BSE	1		73	1	6.3	32.85	12	0.93	0.39	0.46	0.54	92
60	Placebo	2	Loose stools	71	1	6.4	29.21	11	0.62	1	0.4	0.66	84
61	BSE	1	Nausea	58	2	6.2	28.95	9.3	1.1	0.26	0.39	0.23	77
62	Placebo	1		35	1	6.3	38.95	8.6	1.2	0.96	0.81	1	81
63	Placebo	1		66	1	6.3	28.9	7.5	0.91	0.5	0.34	0.63	80
64	Placebo	1		60	1	6.7	26.91	3.8	1.1	1.6	0.34	0.46	71
65	BSE	1		74	1	6.3	32.21	11	0.98	0.95	0.35	0.51	111
66	Placebo	2		48	1	6.6	41.51	8.4	0.62	0.5	0.35	0.57	79
67	BSE	2	Nausea	71	2	6.2	28.06	5.6	0.55	0.24	0.37	0.41	82
68	BSE	2	Nausea, vomiting	62	2	6.5	44.19	4.3	1.1	0.27	0.39	0.4	74
69	Placebo	1		75	1	6.2	33.02	11	0.54	0.41	0.64	0.24	61
70	Placebo	1		70	1	6.7	29.41	6.7	0.95	0.43	0.33	0.51	75
71	BSE	1		69	1	6.7	29.4	7.4	0.82	0.35	0.38	0.34	100
72	BSE	1	Loose stools	67	2	6.7	29.76	9	1.3	0.61	0.36	0.43	79
73	Placebo	1		73	2	6.7	29.14	27	1.4	0.26	0.34	0.23	65
74	BSE	1	Loose stools	61	1	6.5	32.6	11	1.3	0.76	0.32	0.52	104
75	Placebo	1		42	1	6.3	39.34	6.5	2.1	0.9	0.43	1.1	75
76	BSE	2	Loose stools; flatulence	64	1	6.4	38.37	7.1	0.7	2	0.75	0.65	105
77	BSE	1	Diarrhea	44	2	6.6	34.36	9.5	1.3	0.7	0.4	0.46	54
78	BSE	1	Upper respiratory tract infection	69	1	6.9	31.93	11	1	0.66	0.32	0.42	79
79	Placebo	1		45	2	6.1	28.83	8.6	1	0.36	0.34	0.28	65
80	BSE	1		54	1	6.7	27.9	13	1.4	0.61	0.62	0.73	83
81	Placebo	2		59	2	6.5	38.36	7.7	1.1	0.84	0.44	0.4	74
82	Placebo	1		60	1	6.2	32.84	14	1.4	0.39	0.44	0.65	82
83	Placebo	1		73	2	6.3	27.22	8.6	0.69	0.3	0.43	0.36	72
84	BSE	1		64	2	6.4	27.12	19	0.98	0.63	0.32	0.27	55
85	BSE	2	Flatulence; loose stools	69	1	6.3	28.66	16	0.91	0.47	0.52	0.56	74
86	BSE	1	Nausea	75	1	6.5	27.25	13	1.4	0.71	0.31	0.21	77
87	Placebo	1		51	1	6.3	39.17	9.4	1.3	0.61	0.29	0.4	61
88	BSE	1	Gastrointestinal reflux	60	2	6.5	28.64	4.2	1.1	0.47	0.44	0.29	80
89	Placebo	1		69	1	6.4	34.38	19	1.1	0.34	0.46	0.39	78
