# Supplementary material for: Effect of broccoli sprout extract and baseline gut microbiota on fasting blood glucose in prediabetes: a randomized, placebo-controlled trial
Source: Nat Microbiol. 2025 Feb 10;10(3):681–93. doi: 10.1038/s41564-025-01932-w (PMC11879859; doi:10.1038/s41564-025-01932-w)
Supplement: Supplementary file 6 — Statistical source data for Fig. 2 with (a) cluster designation in the study cohort, (b) cluster designation in the replication cohort, (c) principal coordinates of Bray–Curtis dissimilarities and (d,e) altered taxa. [file 41564_2025_1932_MOESM6_ESM.xlsx]

## Sheet: Figure 2A
Source data for Dwibedi et al. Figure 2A with cluster designation in study cohort. Subject number is anonymized and does not denote participant study ID.
Subject_study_cohort	clusterDesignation
1	MARD
2	MOD
3	MARD
4	SIRD
5	MOD
6	MARD
7	MOD
8	MARD
9	MARD
10	MARD
11	MARD
12	MARD
13	SIRD
14	SIRD
15	MARD
16	MARD
17	SIRD
18	MARD
19	MARD
20	MOD
21	MARD
22	MARD
23	MOD
24	MARD
25	MOD
26	SIRD
27	SIRD
28	SIRD
29	MOD
30	MARD
31	MARD
32	MARD
33	MOD
34	MARD
35	MARD
36	MARD
37	SIRD
38	MARD
39	MOD
40	MARD
41	MARD
42	MOD
43	SIRD
44	MARD
45	SIRD
46	MARD
47	SIRD
48	MARD
49	MARD
50	SIRD
51	SIRD
52	SIRD
53	MARD
54	MARD
55	MARD
56	MARD
57	MARD
58	MOD
59	MARD
60	MARD
61	MARD
62	MOD
63	MARD
64	MARD
65	MARD
66	MOD
67	MARD
68	MOD
69	MARD
70	MARD
71	MARD
72	MARD
73	MARD
74	SIRD
75	MOD
76	SIRD
77	MOD
78	MARD
79	MOD
80	MARD
81	MOD
82	SIRD
83	SIRD
84	MARD
85	MARD
86	MARD
87	MOD
88	SIRD
89	MARD

## Sheet: Figure 2B
Source data for Dwibedi et al. Figure 2B with cluster designation in the replication cohort. Subject number is anonymized and does not denote participant study ID.
Subject_replication_cohort	clusterDesignation
1	MARD
2	MARD
3	MARD
4	MOD
5	MARD
6	MARD
7	SIRD
8	MOD
9	MOD
10	MARD
11	MOD
12	SIRD
13	MARD
14	MOD
15	MOD
16	SIRD
17	SIRD
18	MARD
19	MARD
20	MOD
21	SIRD
22	MARD
23	MARD
24	MOD
25	MOD
26	MARD
27	MARD
28	MARD
29	MOD
30	MARD
31	MOD
32	MARD
33	MOD
34	MARD
35	MARD
36	MOD
37	MARD
38	SIRD
39	MARD
40	MARD
41	MOD
42	MOD
43	MARD
44	MARD
45	MARD
46	MARD
47	MARD
48	MARD
49	MOD
50	MOD
51	MARD
52	MARD
53	MARD
54	MARD
55	MARD
56	MOD
57	MARD
58	MOD
59	MOD
60	MARD
61	SIRD
62	MARD
63	MOD
64	MARD
65	MARD
66	MOD
67	MARD
68	MARD
69	MARD
70	MARD
71	MARD
72	MOD
73	MOD
74	MARD
75	MOD
76	MOD
77	MOD
78	SIRD
79	MARD
80	MARD
81	MARD
82	MOD
83	SIRD
84	MARD
85	MARD
86	MARD
87	SIRD
88	MOD
89	MARD
90	MARD
91	MARD
92	MARD
93	MARD
94	SIRD
95	MARD
96	MOD
97	MOD
98	SIRD
99	MARD
100	MOD
101	MARD
102	MOD
103	MARD
104	MOD
105	MOD
106	SIRD
107	MOD
108	MARD
109	MARD
110	MOD
111	MARD
112	MARD
113	MARD
114	SIRD
115	MARD
116	MARD
117	MOD
118	MARD
119	MARD
120	MARD
121	SIRD
122	MARD
123	MOD
124	MARD
125	MOD
126	MARD
127	MOD
128	MARD
129	MARD
130	MOD
131	MARD
132	MARD
133	MARD
134	MARD
135	MARD
136	MARD
137	MARD
138	MARD
139	SIRD
140	MARD
141	MOD
142	SIRD
143	MARD
144	MARD
145	SIRD
146	MARD
147	MOD
148	MARD
149	MARD
150	MARD
151	SIRD
152	MOD
153	MARD
154	MOD
155	MARD
156	SIRD
157	MARD
158	SIRD
159	MARD
160	MARD
161	MARD
162	MARD
163	MOD
164	MARD

## Sheet: Figure 2C
Source data for Dwibedi et al. Figure 2C with cluster designation and principal coordinates. Subject number is anonymized and does not denote participant study ID.
Subject	clusterDesignation	Principal_coordinate_1	Principal_coordinate_2	Principal_coordinate_3
1	SIRD	0.397162	0.18739	0.21674
2	MOD	-0.162192	0.0309438	-0.111613
3	MOD	-0.067022	-0.0822945	0.0646414
4	MARD	-0.0300877	-0.0925	0.0392784
5	MARD	-0.0861175	0.0456035	-0.186362
6	MARD	-0.0847834	0.19951	0.279665
7	MARD	0.0644423	-0.0437647	0.120057
8	SIRD	0.393047	-0.0400437	-0.0706045
9	SIRD	0.40781	0.0780688	0.0540984
10	MARD	-0.0609776	-0.0383596	0.0705877
11	MARD	0.0643087	-0.069828	-0.116811
12	MARD	0.00177714	-0.0188208	0.0459735
13	MARD	-0.0361799	-0.171029	0.0681179
14	MARD	0.135261	-0.0233415	0.129136
15	MARD	-0.0436843	0.0174861	0.170846
16	MOD	-0.107055	0.0178245	-0.132559
17	MARD	0.314134	-0.0058689	-0.0606052
18	MOD	-0.0447575	-0.161499	0.121939
19	SIRD	-0.114991	-0.0150971	0.154886
20	SIRD	0.358063	0.162202	0.156972
21	MOD	0.2059	-0.09365	-0.144367
22	MARD	-0.0523994	-0.0775288	-0.0094555
23	MARD	-0.0535002	-0.158095	-0.0426921
24	MARD	0.122973	-0.166573	-0.120048
25	MARD	-0.084812	0.0424887	0.21955
26	MARD	-0.0609063	-0.0273307	0.208815
27	MARD	-0.0681108	-0.125395	-0.150407
28	SIRD	-0.125668	0.0428255	0.104192
29	MARD	-0.0691744	-0.210778	0.0850162
30	MOD	-0.0381399	-0.207536	-0.00391839
31	MARD	-0.11165	-0.16203	-0.104836
32	MARD	-0.099273	0.0550103	0.1958
33	MOD	0.0347056	-0.0692119	0.13994
34	MARD	0.266162	0.185569	-0.108112
35	SIRD	0.302092	0.0957787	-0.0551487
36	SIRD	-0.0587968	-0.228235	0.0396065
37	MARD	-0.070658	-0.0199427	0.178771
38	MARD	0.0936278	-0.0487206	-0.118927
39	SIRD	0.222766	0.0456413	-0.0469095
40	SIRD	0.0790983	-0.204427	-0.0768641
41	SIRD	0.222121	0.0231017	-0.0434609
42	MARD	-0.191947	0.0790886	-0.121816
43	MARD	-0.156704	0.239127	-0.115056
44	MARD	0.101031	-0.206095	-0.0653113
45	MOD	-0.211661	0.205511	-0.0459883
46	MARD	-0.0792498	-0.0304808	-0.103274
47	MARD	-0.103875	-0.0452096	-0.127801
48	MARD	-0.0819805	-0.00621535	-0.133869
49	MARD	-0.135664	0.166724	0.206857
50	MARD	-0.120742	0.0863728	-0.0693966
51	MARD	-0.134329	-0.0627832	-0.121034
52	MARD	0.353813	0.0630392	-0.0843998
53	MARD	-0.152643	-0.00290781	-0.0972974
54	MARD	-0.088995	0.413684	0.0431058
55	MARD	0.30886	0.00936291	-0.121239
56	SIRD	0.315955	-0.00236346	-0.0380501
57	MOD	-0.131168	0.0438037	-0.127579
58	MOD	-0.0644249	-0.0805765	-0.0757652
59	MARD	-0.0457501	-0.0522104	0.0084709
60	MARD	-0.242502	0.327697	-0.0948661
61	SIRD	0.00445967	-0.00491896	0.12655
62	SIRD	0.0191004	0.0519203	-0.113199
63	MARD	-0.0683251	0.0145133	0.158056
64	MARD	-0.0529294	-0.0651328	0.16942
65	MOD	-0.17713	0.107159	-0.0971611
66	SIRD	-0.194427	0.155695	-0.10644
67	MARD	0.021916	0.258718	0.378936

## Sheet: Figure 2D
Source data for Dwibedi et al. Figure 2D with altered taxa between MARD-like and MOD-like participants
Altered_taxa_between_MARD-like_and_MOD-like	baseMean	log2FoldChange
Hungatella hathewayi	6227.52	1.24101
Lachnoclostridium phocaeense	2223.91	1.42024
Alistipes onderdonkii	165639	1.90491
Catenibacterium mitsuokai	13253.8	1.95594
Faecalibacterium prausnitzii	121933	2.06823
Bacteroides fragilis	181041	2.07759
Emergencia timonensis	223.2	2.24797
Erysipelatoclostridium ramosum	5426.53	2.27243
Clostridium perfringens	2283.88	2.38664
Muribaculum gordoncarteri	405.865	2.4099
Bacteroides salyersiae	16159.2	2.52088
Enterococcus faecalis	687.554	2.57471
Parolsenella catena	3438.31	2.90658
Bifidobacterium bifidum	4346.9	3.14941
Clostridium septicum	49.8263	3.73979
Escherichia coli	144407	4.68302
Lactiplantibacillus plantarum	2417.55	5.25303
Desulfovibrio fairfieldensis	107.454	5.63413
Bifidobacterium thermophilum	19.0073	8.61368

## Sheet: Figure 2E
Source data for Dwibedi et al. Figure 2E with altered taxa between MARD-like and SIRD-like participants
Altered_taxa_between_MARD-like_and_SIRD-like	baseMean	log2FoldChange
Dorea longicatena	503708	-0.895585
Clostridium sp. SY8519	2141.76	-1.04379
Actinomyces pacaensis	291.882	-1.1715
Bacteroides zoogleoformans	138.636	-2.07302
Sodaliphilus pleomorphus	1057.65	-2.42975
Prevotella intermedia	3946.5	-3.47357
Streptococcus vestibularis	1932.19	-3.82461
Acidaminococcus intestini	9223.86	-4.61459
Megasphaera elsdenii	1322.32	-7.10619
Megamonas funiformis	3258.33	-8.68811
Dysosmobacter sp. Marseille-Q4140	8343.98	1.10999
Eubacterium maltosivorans	855.698	1.24407
Eubacterium sp. c-25	610.813	1.29305
Enterococcus faecium	9364.66	1.40551
Lachnoclostridium phocaeense	2223.91	1.65019
Amedibacterium intestinale	2801.97	1.71171
Emergencia timonensis	223.2	1.71595
Enterococcus faecalis	687.554	1.7448
Ruminococcus bovis	2090.12	2.19712
Bacteroides salyersiae	16159.2	2.27428
Erysipelatoclostridium ramosum	5426.53	2.33719
Bacteroides stercoris	188070	2.3383
Clostridium sp. C1	1650.68	2.35114
Monoglobus pectinilyticus	9361.6	2.54485
Lactiplantibacillus plantarum	2417.55	2.57788
Bifidobacterium pseudocatenulatum	24258.1	3.1944
Bacteroides eggerthii	136055	3.31053
[Clostridium] spiroforme	4561.26	3.38844
Bifidobacterium_sp.	145.731	3.42999
Escherichia coli	144407	3.45917
Propionibacterium freudenreichii	344.036	4.22975
Turicibacter bilis	5134.09	4.49885
Levilactobacillus brevis	26.7421	23.7831
