# Supplementary material for: Effect of broccoli sprout extract and baseline gut microbiota on fasting blood glucose in prediabetes: a randomized, placebo-controlled trial
Source: Nat Microbiol. 2025 Feb 10;10(3):681–93. doi: 10.1038/s41564-025-01932-w (PMC11879859; doi:10.1038/s41564-025-01932-w)
Supplement: Supplementary file 7 — Statistical source data for Fig. 3 with principal coordinates of Bray–Curtis dissimilarities for participants with a pronounced and less pronounced response, respectively, and significantly altered taxa. [file 41564_2025_1932_MOESM7_ESM.xlsx]

## Sheet: Figure 3A
Source data for Dwibedi et al. Figure 3A with principal coordinates of Bray-Curtis dissimilarities for participants with a pronounced glycemic response ("Responders") and a less pronounced response ("Non-responders"). Subject number is anonymized and does not denote participant study ID.
Subject	Non-responder_Responder	Principal_coordinate_1	Principal_coordinate_2	Principal_coordinate_3
1	Non-responder	-0.0431679	-0.0483715	-0.0882145
2	Responder	-0.120335	0.0687789	-0.0503818
3	Non-responder	-0.162192	0.0309438	-0.111613
4	Non-responder	-0.0861175	0.0456035	-0.186362
5	Responder	0.0644423	-0.0437647	0.120057
6	Non-responder	0.40781	0.0780688	0.0540984
7	Non-responder	0.0643087	-0.069828	-0.116811
8	Responder	-0.0361799	-0.171029	0.0681179
9	Non-responder	0.314134	-0.0058689	-0.0606052
10	Non-responder	-0.0447575	-0.161499	0.121939
11	Responder	0.358063	0.162202	0.156972
12	Non-responder	-0.0535002	-0.158095	-0.0426921
13	Responder	0.122973	-0.166573	-0.120048
14	Responder	-0.084812	0.0424887	0.21955
15	Responder	-0.0609063	-0.0273307	0.208815
16	Non-responder	-0.125668	0.0428255	0.104192
17	Non-responder	-0.0691744	-0.210778	0.0850162
18	Responder	-0.099273	0.0550103	0.1958
19	Non-responder	0.266162	0.185569	-0.108112
20	Non-responder	0.302092	0.0957787	-0.0551487
21	Non-responder	-0.0587968	-0.228235	0.0396065
22	Non-responder	0.222766	0.0456413	-0.0469095
23	Responder	-0.191947	0.0790886	-0.121816
24	Responder	-0.0792498	-0.0304808	-0.103274
25	Non-responder	-0.103875	-0.0452096	-0.127801
26	Non-responder	-0.120742	0.0863728	-0.0693966
27	Responder	-0.152643	-0.00290781	-0.0972974
28	Responder	-0.088995	0.413684	0.0431058
29	Non-responder	0.315955	-0.00236346	-0.0380501
30	Non-responder	-0.0644249	-0.0805765	-0.0757652
31	Non-responder	-0.0457501	-0.0522104	0.0084709
32	Responder	-0.242502	0.327697	-0.0948661
33	Non-responder	-0.0683251	0.0145133	0.158056
34	Non-responder	-0.0529294	-0.0651328	0.16942
35	Non-responder	-0.194427	0.155695	-0.10644

## Sheet: Figure 3B
Source data for Dwibedi et al. Figure 3B with principal coordinates of Bray-Curtis dissimilarities for participants with a pronounced glycemic response ("Responders") and a less pronounced response ("Non-responders") at baseline and after treatment. Subject number is anonymized and does not denote participant study ID.
Subject	Non-responder_Responder	Principal_coordinate_1_baseline	Principal_coordinate_2_baseline	Principal_coordinate_3_baseline	Principal_coordinate_1_post-treatment	Principal_coordinate_2_post-treatment	Principal_coordinate_3_post-treatment
1	Non-responder	-0.0431679	-0.0483715	-0.0882145	-0.0386284	-0.0626189	-0.1082
2	Responder	-0.120335	0.0687789	-0.0503818	-0.128522	-0.0213864	-0.0326556
3	Non-responder	-0.162192	0.0309438	-0.111613	-0.155096	0.0316989	-0.0712261
4	Non-responder	-0.0861175	0.0456035	-0.186362	-0.119025	0.054982	-0.185451
5	Responder	0.0644423	-0.0437647	0.120057	0.073434	-0.0674748	0.0697773
6	Non-responder	0.40781	0.0780688	0.0540984	0.256126	-0.0325373	0.0187581
7	Non-responder	0.0643087	-0.069828	-0.116811	0.0375482	-0.0686543	-0.0934234
8	Responder	-0.0361799	-0.171029	0.0681179	-0.0235574	-0.169301	0.0434576
9	Non-responder	0.314134	-0.0058689	-0.0606052	0.285811	-0.00130398	-0.0580343
10	Non-responder	-0.0447575	-0.161499	0.121939	-0.0543103	-0.0622612	-0.00648233
11	Responder	0.358063	0.162202	0.156972	0.27515	0.111391	0.111564
12	Non-responder	-0.0535002	-0.158095	-0.0426921	-0.0598934	-0.138375	0.148648
13	Responder	0.122973	-0.166573	-0.120048	0.345133	0.0195918	-0.104625
14	Responder	-0.084812	0.0424887	0.21955	-0.0854477	0.0135619	0.202606
15	Responder	-0.0609063	-0.0273307	0.208815	-0.0533053	-0.00927597	0.19437
16	Non-responder	-0.125668	0.0428255	0.104192	-0.114316	-0.0161664	0.130331
17	Non-responder	-0.0691744	-0.210778	0.0850162	-0.0253192	-0.246662	-0.000699494
18	Responder	-0.099273	0.0550103	0.1958	-0.0677939	-0.161871	0.126192
19	Non-responder	0.266162	0.185569	-0.108112	0.277676	0.222069	-0.143572
20	Non-responder	0.302092	0.0957787	-0.0551487	0.344959	0.0973316	-0.109828
21	Non-responder	-0.0587968	-0.228235	0.0396065	-0.0680846	-0.136445	0.133963
22	Non-responder	0.222766	0.0456413	-0.0469095	0.277753	0.00464462	-0.0883469
23	Responder	-0.191947	0.0790886	-0.121816	-0.155938	0.303758	-0.136448
24	Responder	-0.0792498	-0.0304808	-0.103274	-0.0794711	-0.0279585	-0.091934
25	Non-responder	-0.103875	-0.0452096	-0.127801	-0.100503	-0.0360007	-0.134343
26	Non-responder	-0.120742	0.0863728	-0.0693966	-0.115516	0.122383	-0.0797816
27	Responder	-0.152643	-0.00290781	-0.0972974	-0.140442	-0.029575	-0.114073
28	Responder	-0.088995	0.413684	0.0431058	-0.115328	0.354248	0.00391532
29	Non-responder	0.315955	-0.00236346	-0.0380501	0.0755812	-0.0693818	0.0260809
30	Non-responder	-0.0644249	-0.0805765	-0.0757652	-0.0836714	-0.0370684	-0.0959291
31	Non-responder	-0.0457501	-0.0522104	0.0084709	-0.0219848	-0.0657963	0.162165
32	Responder	-0.242502	0.327697	-0.0948661	-0.209242	0.320542	-0.128088
33	Non-responder	-0.0683251	0.0145133	0.158056	-0.0736442	-0.0731679	0.0719083
34	Non-responder	-0.0529294	-0.0651328	0.16942	-0.0320303	-0.0758942	0.00301745
35	Non-responder	-0.194427	0.155695	-0.10644	-0.140874	-0.0431387	-0.0828786

## Sheet: Figure 3C
Source data for Dwibedi et al. Figure 3C with altered taxa.
Altered_taxa	baseMean	log2FoldChange
Streptococcus sp. HSISM1	1548.28	-1.90973
Bacteroides intestinalis	6909.85	-2.12677
Streptococcus parasanguinis	2312.67	-2.3435
Coprococcus eutactus	108089	-2.47705
Raoultibacter timonensis	821.304	-2.61862
Alistipes indistinctus	12307.1	-2.6203
Streptococcus sp. FDAARGOS_192	975.624	-2.72852
Streptococcus salivarius	30147.2	-2.8856
Raoultella ornithinolytica	21.4832	-20.0149
Shigella dysenteriae	10.8243	-20.2032
Klebsiella quasipneumoniae	20.4111	-20.3534
Escherichia fergusonii	47.2263	-21.3377
Leptospira sp.	16.7901	-21.5021
Enterococcus lactis	17.9687	-21.5972
Campylobacter lari	12.6175	-21.802
Sediminispirochaeta bajacaliforniensis	4.46167	-22.0799
Campylobacter fetus	9.04377	-22.4476
Prevotella herbatica	10.54	-22.5694
Lactococcus piscium	11.4051	-22.7543
Helicobacter sp.	15.5775	-22.7887
Selenomonas ruminantium	7.41328	-22.8986
Leptospira biflexa	12.3457	-22.9262
Haemophilus influenzae	14.8541	-23.3091
Escherichia marmotae	15.2175	-23.3098
Ornithobacterium rhinotracheale	10.0847	-23.3405
Enterococcus durans	16.8619	-23.3512
Enterobacter hormaechei	46.4763	-23.411
Novispirillum itersonii	14.6055	-23.4351
Prevotella sp. E13-17	47.5503	-23.8511
Streptococcus pasteurianus	36.1474	-24.1005
Salmonella enterica	42.0002	-24.3214
Bacteroides sp. PHL 2737	32.2759	-24.9848
Shigella flexneri	105.566	-25.1487
Lactobacillus acidophilus	94.0415	-25.2672
Limosilactobacillus mucosae	81.7097	-25.5411
Streptococcus sp. HSISS1	234.079	-27.015
Bifidobacterium catenulatum	19503.5	-3.1156
Streptococcus sp. Marseille-Q3533	70.446	-3.19502
Veillonella atypica	650.923	-3.19967
Bacillus thuringiensis	505.262	-3.26654
Ligilactobacillus salivarius	706.403	-3.32888
Haemophilus parainfluenzae	2072.56	-3.45078
Veillonella nakazawae	2379.03	-3.49844
Veillonella dispar	666.457	-3.88284
Veillonella sp. S12025-13	1108	-3.90568
Butyrivibrio crossotus	227140	-4.79463
Bifidobacterium bifidum	35535.6	-7.95052
Amedibacterium intestinale	1094.99	0.941974
Eggerthella lenta	12533.7	1.10873
Enterocloster bolteae	19872.5	1.38202
Sellimonas intestinalis	2738.53	1.99924
Bacteroides sp. D2	9700.79	2.44878
Bacteroides sp. M10	8240.26	2.71271
Desulfovibrio sp.	6.67447	22.3774
Anaerostipes caccae	441.63	4.30045
