# Supplementary material for: Effect of broccoli sprout extract and baseline gut microbiota on fasting blood glucose in prediabetes: a randomized, placebo-controlled trial
Source: Nat Microbiol. 2025 Feb 10;10(3):681–93. doi: 10.1038/s41564-025-01932-w (PMC11879859; doi:10.1038/s41564-025-01932-w)
Supplement: Supplementary file 8 — Statistical source data for Table 1 with baseline variables. [file 41564_2025_1932_MOESM8_ESM.xlsx]

## Sheet: Sheet1
Source data for Dwibedi et al. Table 1. Subject number is anonymized and does not denote participant study ID.
Subject	Treatment	clusterDesignation	AGE	SEX (1=Male, 2=Female)	Fasting_glucose_baseline	HbA1c_baseline	BMI_baseline	HOMAB_baseline	HOMAIR_baseline	Fasting_insulin_baseline	Fasting_Cpeptide_baseline	Fasting_Cpeptide_insulin_ratio_baseline	Bilirubin_baseline	ALP_baseline	GGT_baseline	AST_baseline	ALT_baseline	Fatty_liver_index_baseline	Total_cholesterol_baseline	LDL_cholesterol_baseline	HDL_cholesterol_baseline	Triglycerides_baseline	Creatinine_baseline	estimated_glomerular_filtration_rate_baseline	Physical_activity_baseline	Food_frequency_score_baseline
1	Placebo	MARD	54	1	6.5	33	27.14	100.8	2.66	9.2	1	0.11	6.8	1.3	0.24	0.34	0.42	40	4.7	3	1.4	1.2	101	68
2	Placebo	MOD	41	2	6.4	31	36.24	96.5	3.36	12	0.87	0.07	3.8	1	0.39	0.34	0.43	88	3.2	1.6	1.2	1.3	69	87
3	BSE	MARD	66	2	6.3	39	30.4	79.5	2.54	8.8	0.72	0.08	17	1.1	0.41	0.4	0.55	63	4.8	2.4	2.5	0.8	65	76
4	Placebo	SIRD	68	1	6.5	44	32.73	157.9	9.67	34	1.77	0.05	8.1	1.2	0.88	1	1.3	96	6.1	5.2	0.82	2.3	76	77
5	BSE	MOD	57	1	6.3	39	33.58	127.7	7.4	26	1.33	0.05	6.2	1.1	1.1	0.47	0.54	96	3.8	2.4	1.1	1.7	62	97
6	BSE	MARD	58	1	6.3	35	30.66	87.7	1.98	7.2	0.73	0.1	13	1.3	0.38	0.43	0.32	67	3.7	2.8	0.96	1.2	94	71
7	Placebo	MOD	61	1	6.5	40	41.62	113	4.41	16	1.04	0.07	11	1.3	0.33	0.56	0.78	97	4.3	3	1.3	1.1	96	68
8	Placebo	MARD	73	2	6.6	44	32.37	122.7	3.41	12	1.26	0.11	6.4	1.1	0.38	0.41	0.52	71	4.8	3	2.1	1.1	82	58
9	BSE	MARD	75	2	6.6	36	31.86	119.8	5.12	18	1.22	0.07	9.3	1.5	0.72	0.33	0.4	80	4.8	2.8	2.1	1	74	63
10	Placebo	MARD	64	1	6.2	40	31.55	106.7	3.58	13	0.96	0.07	10	1.5	1.6	0.53	1.1	96	5.7	4.2	1.4	2	87	72
11	BSE	MARD	66	1	6.2	40	33.57	98.2	2.11	7.8	0.82	0.11	6.9	1.6	0.36	0.28	0.32	89	7	5.1	1.9	2	78	77	2994	4
12	Placebo	MARD	67	1	6.5	33	30.4	105.1	3.76	13	1.06	0.08	14	1.1	0.58	0.67	0.79	73	4.4	3.3	1.4	0.7	72	81
13	Placebo	SIRD	57	1	6.6	36	30.77	131.5	8.8	30	1.49	0.05	19	1	0.67	0.81	0.67	89	3.1	1.6	1.3	1.7	87	77
14	BSE	SIRD	70	1	6.3	42	30.03	152.8	4.07	15	1.51	0.1	9.2	1.1	1.5	0.44	0.46	93	3.9	2.3	1.3	2.1	105	57
15	Placebo	MARD	74	1	6.1	40	31.13	96.5	2.98	11	0.8	0.07	11	1.2	0.32	0.42	0.5	63	5.4	4	1.5	1	84	68
16	BSE	MARD	61	1	6.7	40	29.6	81.1	3.47	12	0.74	0.06	5.3	1.2	0.46	0.32	0.54	68	6.5	5.2	1.4	1.2	78	81
17	Placebo	SIRD	58	2	6.2	42	33.87	157.2	6.78	25	1.57	0.06	7.3	1.6	0.55	0.82	1.1	81	3.8	2.4	1.4	0.8	64	82
18	Placebo	MARD	60	1	6.6		28.96						15	0.83	0.45	0.44	0.42	67	3.7	2.1	1.5	1	82	78
19	BSE	MARD	63	1	6.4	36	31.86	102.2	3.18	11	1.02	0.09	18	0.9	0.46	0.35	0.5	87	6.4	4.7	1.6	1.9	110	58	617	4
20	BSE	MOD	49	1	6.7	50	39.38	150.6	10.58	35	1.91	0.05	7.9	0.92	0.8	0.33	0.46	99	7.1	5.6	0.93	2.5	80	87
21	Placebo	MARD	70	1	6.6	36	28.43	101.6	3.57	12	1.09	0.09	13	1.3	0.52	0.46	0.56	74	3.7	2.3	1.1	1.7	83	71	1013	7
22	Placebo	MARD	56	2	6.3	34	29.93	117.3	3.64	13	1.14	0.09	5.3	1.9	3.1	0.45	0.63	86	6.1	4.1	2.2	1.2	49	100
23	Placebo	MOD	55	2	6.3	34	34.18	101.9	2.37	8.6	0.9	0.1	7.3	1.2	0.21	0.39	0.44	58	4.2	2.9	1.3	0.6	69	79
24	BSE	MARD	70	1	6.4	42	31.81	129.1	5.88	21	1.3	0.06	7.1	0.9	0.8	1	2	86	4.8	3.8	0.99	1.4	127	46
25	BSE	MOD	62	1	6.6	38	37.27	94.2	7.25	24	1.02	0.04	5.6	1.4	0.7	0.37	0.44	92	3.1	1.9	1.2	0.6	92	70
26	Placebo	SIRD	60	1	6.6	36	29.13	150.6	10.28	34	1.91	0.06	8.2	1.5	0.39	0.46	0.58	72	4.7	3.7	0.87	1.2	99	67
27	BSE	SIRD	70	1	6.3	33	32.16	142.8	6.44	23	1.49	0.06	9.1	1.1	0.46	0.53	0.69	89	4.3	2.9	0.79	2.2	90	66
28	BSE	SIRD	70	1	6.2	37	37.25	135.9	5.24	19	1.34	0.07	7.7	1.7	2.1	0.39	0.58	99	5.5	3.8	1.3	2.6	81	72
29	Placebo	MOD	57	1	6.7	45	34.45	93.1	4.29	14	1.04	0.07	6.7	1.5	1.1	0.39	0.5	95	7.1	5.4	1	3.2	78	83	3870	7
30	Placebo	MARD	74	1	6.6	43	27.71	120.5	6.54	23	1.23	0.05	7.6	0.92	0.32	0.37	0.37	70	4.1	2.6	1.1	1.6	65	81
31	BSE	MARD	72	1	6.3	37	30.08	99.7	3.08	11	0.91	0.08	10	0.81	0.38		0.36	80	7	5.2	1.6	2	72	78
32	BSE	MARD	66	1	6.5	41	29.56	85.8	4.04	14	0.8	0.06	8.9	0.77	0.29	0.47	0.5	78	4.8	3.1	1.3	2	94	66	3732	4
33	Placebo	MOD	44	1	6.5	39	30.87	136.1	4.88	18	1.29	0.07	15	0.78	0.4	0.47	0.64	92	5.2	3.4	0.85	3.1	75	94
34	BSE	MARD	71	2	6.4	41	34.48	121.3	4.84	17	1.24	0.07	11	1.3	0.24	0.36	0.49	79	5.2	3.6	1.4	1.2	67	70
35	BSE	MARD	73	1	6.5	42	29.82	123.9	4.13	15	1.18	0.08	8.4	1.2	0.28	0.43	0.61	73	4.1	2.8	1.2	0.9	67	81	1188	6
36	Placebo	MARD	60	2	6.4	42	29.58	75	1.53	5.2	0.69	0.13	16	1	0.22	0.33	0.35	47	5.8	4.4	1.6	0.9	71	74
37	BSE	SIRD	70	1	6.4	40	28.07	154.5	6.26	22	1.72	0.08	10	0.95	1.6	0.38	0.64	91	4	2.7	0.91	1.9	87	68
38	BSE	MARD	59	2	6.2	44	29.56	113	2.76	10	1.04	0.1	4.9	1.4	0.43	0.3	0.35	69	6.5	4.8	1.5	1.5	68	78
39	Placebo	MOD	59	2	6.5	42	34.98	99.6	5.21	17	1.14	0.07	7.9	1.3	0.2	0.37	0.36	87	4.8	3.2	1.2	1.3	69	76
40	Placebo	MARD	74	2	6.3	37	31.69	78.7	1.6	5.9	0.6	0.1	7.8	1.2	0.91	0.45	0.36	82	4	2.1	1.7	1.3	54	80
41	BSE	MARD	56	1	6.5	30	27.59	112.2	2.76	10	1.03	0.1	9.7	1.3	0.45	0.64	0.82	63	5.1	3.7	1	1.4	78	84
42	Placebo	MOD	41	2	6.5	33	33.99	111.6	4.33	15	1.15	0.08	5	1.2	1.3	0.37	0.62	91	3.9	2.3	1.3	1.1	64	92	2475	3
43	Placebo	SIRD	73	1	6.3	33	33.21	163.8	7.86	29	1.66	0.06	14	0.97	0.63	0.56	0.84	95	5.4	3.7	1.1	1.8	111	52	594	3
44	BSE	MARD	69	2	6.8	34	30.52	87.9	2.46	8.4	0.86	0.1	9.7	1.5	0.32	0.33	0.41	55	4.9	2.7	2.1	1.1	66	73
45	BSE	SIRD	66	1	6.5	40	37.96	192.4	11.09	39	2.3	0.06	23	1.3	1.4	0.68	0.6	99	4.7	3.2	1.1	2.3	98	64
46	BSE	MARD	63	2	6.3	32	30.59	82.7	2.39	8.4	0.73	0.09	10	1.4	0.34	0.36	0.39	49	4.6	3.1	1.6	0.8	69	74
47	BSE	SIRD	66	2	6.4	40	33.09	145.1	6.36	22	1.64	0.07	6	1.7	0.46	0.53	0.76	91	7.3	5.3	1.5	2.3	74	68
48	Placebo	MARD	62	1	6.1	39	29.94	102.5	2.98	11	0.87	0.08	9.5	1	0.32	0.27	0.23	65	6.1	4.6	1.4	1.1	84	76
49	Placebo	MARD	70	2	6.4	43	31.45	131.7	5.2	18	1.44	0.08	12	1	1.2	0.94	1.2	89	6.9	5	1.6	2	59	79
50	BSE	SIRD	69	1	6.6	37	39.41	108.8	6.65	22	1.24	0.06	16	0.87	0.49	0.33	0.44	3	4.2	2.8	1.2	0.9	80	73
51	Placebo	SIRD	59	1	6.7	38	33.33	144.5	13.49	44	1.87	0.04	12	1.1	1.2	0.7	1.4	97	4.4	3	0.99	2.3	76	84
52	Placebo	SIRD	56	2	6.4	43	34.05	146.4	6.93	24	1.66	0.07	5.8	0.52	0.81	0.41	0.67	96	6.4	4.9	1.2	2.6	71	77
53	BSE	MARD	61	1	6.3	37	32.49	94.5	2.29	8.3	0.81	0.1	7	0.69	0.3	0.42	0.45	68	6	4.5	1.5	1.2	100	65	2076	4
54	Placebo	MARD	70	2	6.5	42	27.72	82.7	3.41	12	0.73	0.06	6.3	1	0.62	0.36	0.61	55	5.2	3.4	1.6	1.2	53	85	285
55	BSE	MARD	73	2	6.3	40	32.29	134.2	7	25	1.37	0.05	11	1.1	1.1	0.76	0.92	87	6.6	4.5	2	1.5	51	84	285
56	BSE	MARD	70	1	6.7	42	32.74	103	5.49	19	1.03	0.05	10	1.2	0.41	0.36	0.37	78	5.1	3.4	1.7	0.9	81	72	270
57	Placebo	MARD	67	1	6.4	39	27.47	117.7	4.68	17	1.1	0.06	7.4	1.2	0.31	0.41	0.39	69	6.6	5.2	1.1	2.2	72	81	532.5
58	Placebo	MOD	54	2	6.5	43	28.7	119.1	5.12	18	1.21	0.07	5.6	1	0.59	0.37	0.51	67	6.9	5.4	1.5	1.6	65	83	396	5
59	BSE	MARD	73	1	6.3	33	32.85	135.4	4.88	18	1.28	0.07	12	0.93	0.39	0.46	0.54	87	4.7	3.8	0.98	1.2	92	63	2079	5
60	Placebo	MARD	71	1	6.4	33	29.21	139.2	4.88	18	1.33	0.07	11	0.62	1	0.4	0.66	87	6.3	4.4	1.7	1.9	84	69	270
61	BSE	MARD	58	2	6.2	35	28.95	60.3	1	3.7	0.41	0.11	9.3	1.1	0.26	0.39	0.23	26	5.5	4.1	1.4	0.7	77	70	757.5
62	Placebo	MOD	35	1	6.3	31	38.95	193.7	18.2	63	2.4	0.04	8.6	1.2	0.96	0.81	1	36	5.6	2	0.63		81	92
63	Placebo	MARD	66	1	6.3	40	28.9	85	2.37	8.2	0.79	0.1	7.5	0.91	0.5	0.34	0.63	53	4.7	3	1.8	0.9	80	75
64	Placebo	MARD	60	1	6.7	37	26.91	63.2	2.24	7.3	0.61	0.08	3.8	1.1	1.6	0.34	0.46	73	5.5	3.8	1.7	1	71	87
65	BSE	MARD	74	1	6.3	36	32.21	124.1	5.97	21	1.28	0.06	11	0.98	0.95	0.35	0.51	91	4.2	2.2	2	1.1	111	52
66	Placebo	MOD	48	1	6.6	46	41.51	134.4	10.42	35	1.59	0.05	8.4	0.62	0.5	0.35	0.57	98	4.7	3.4	1.2	1.5	79	88
67	BSE	MARD	71	2	6.2	40	28.06	104.1	2.98	11	0.89	0.08	5.6	0.55	0.24	0.37	0.41	36	6.2	3.9	2.5	0.9	82	58
68	BSE	MOD	62	2	6.5	37	44.19	131.9	9.23	31	1.55	0.05	4.3	1.1	0.27	0.39	0.4	97	4.7	2.9	1.7	1	74	71
69	Placebo	MARD	75	1	6.2	37	33.02	87.8	1.95	7.2	0.7	0.1	11	0.54	0.41	0.64	0.24	73	5	2.5	2.6	0.5	61	84
70	Placebo	MARD	70	1	6.7	40	29.41	103.7	3.47	12	1.04	0.09	6.7	0.95	0.43	0.33	0.51	69	5.6	4.1	1.4	1.3	75	77	1318	1
71	BSE	MARD	69	1	6.7	38	29.4	125.5	6.64	23	1.35	0.06	7.4	0.82	0.35	0.38	0.34	68	6.5	5	1.5	1.2	100	61	3015	7
72	BSE	MARD	67	2	6.7	41	29.76	96.1	5.36	18	1.01	0.06	9	1.3	0.61	0.36	0.43	77	4.6	3.1	1.5	0.9	79	63	660	6
73	Placebo	MARD	73	2	6.7	38	29.14	91.2	2.98	10	0.94	0.09	27	1.4	0.26	0.34	0.23	48	5.6	4.2	0.98	1.4	65	70	5895	6
74	BSE	SIRD	61	1	6.5	34	32.6	158.5	11.95	42	1.78	0.04	11	1.3	0.76	0.32	0.52	93	4.7	3.2	1.1	2.2	104	63
75	Placebo	MOD	42	1	6.3	34	39.34	161.6	9.8	35	1.76	0.05	6.5	2.1	0.9	0.43	1.1	99	5.8	4.3	0.94	2.8	75	95	5112	8
76	BSE	SIRD	64	1	6.4	38	38.37	212.7	17.31	59	2.8	0.05	7.1	0.7	2	0.75	0.65	98	4.6	2.8	1.7	1.1	105	60
77	BSE	MOD	44	2	6.6	44	34.36	112	5.28	18	1.2	0.07	9.5	1.3	0.7	0.4	0.46	94	5.1	3.6	1	1.7	54	102
78	BSE	MARD	69	1	6.9	41	31.93	108.1	3.93	13	1.23	0.09	11	1	0.66	0.32	0.42	87	3.4	2.3	1	1.2	79	74
79	Placebo	MOD	45	2	6.1	26	28.83	131.5	5.96	22	1.23	0.06	8.6	1	0.36	0.34	0.28	58	4	2.6	1.4	1.5	65	89
80	BSE	MARD	54	1	6.7	31	27.9	117.9	6.44	21	1.43	0.07	13	1.4	0.61	0.62	0.73	76	4.4	2.8	1.3	1.7	83	81	2586	4
81	Placebo	MOD	59	2	6.5	34	38.36	116.6	5.32	19	1.13	0.06	7.7	1.1	0.84	0.44	0.4	98	6.5	4.9	1.4	1.8	74	72
82	Placebo	SIRD	60	1	6.2	41	32.84	141.5	4.61	17	1.36	0.08	14	1.4	0.39	0.44	0.65	82	4.1	3.1	0.66	1.5	82	78
83	Placebo	SIRD	73	2	6.3	38	27.22	166.2	9.09	33	1.76	0.05	8.6	0.69	0.3	0.43	0.36	58	5.3	3.6	1.4	1.9	72	65
84	BSE	MARD	64	2	6.4	36	27.12	93.6	1.6	5.8	0.8	0.14	19	0.98	0.63	0.32	0.27	51	4.4	2.6	1.8	1	55	86
85	BSE	MARD	69	1	6.3	39	28.66	87.7	3.31	12	0.73	0.06	16	0.91	0.47	0.52	0.56	67	4	2.4	1.4	0.9	74	78
86	BSE	MARD	75	1	6.5	41	27.25	118.4	4.55	16	1.2	0.08	13	1.4	0.71	0.31	0.21	62	4.2	2.7	1.5	0.8	77	72
87	Placebo	MOD	51	1	6.3	43	39.17	131.2	6.83	24	1.38	0.06	9.4	1.3	0.61	0.29	0.4	98	5.2	3.6	1.3	1.5	61	102	30192	4
88	BSE	SIRD	60	2	6.5	34	28.64	151.1	9.96	35	1.67	0.05	4.2	1.1	0.47	0.44	0.29	62	5.1	3.4	1.6	1	80	67
89	Placebo	MARD	69	1	6.4	36	34.38	109.9	3.52	13	0.96	0.07	19	1.1	0.34	0.46	0.39	82	5.1	3.7	1.4	1	78	75
