# Supplementary material for: Effect of broccoli sprout extract and baseline gut microbiota on fasting blood glucose in prediabetes: a randomized, placebo-controlled trial
Source: Nat Microbiol. 2025 Feb 10;10(3):681–93. doi: 10.1038/s41564-025-01932-w (PMC11879859; doi:10.1038/s41564-025-01932-w)
Supplement: Supplementary file 9 — Statistical source data for Table 2 with reported adverse events. [file 41564_2025_1932_MOESM9_ESM.xlsx]

## Sheet: Sheet1
Source data for Dwibedi et al. Figure 2. Subject number is anonymized and does not denote participant study ID.
Subject	Treatment	Discontinued (1=No; 2=Yes)	Reported adverse events
1	Placebo	1	Back pain
2	Placebo	2	Upper respiratory tract infection
3	BSE	2	Upper respiratory tract infection; diarrhea
4	Placebo	1
5	BSE	1
6	BSE	2	Diarrhea
7	Placebo	1
8	Placebo	1
9	BSE	1	Loose stools
10	Placebo	1
11	BSE	1	Loose stools, knee pain
12	Placebo	2	Loose stools
13	Placebo	1	Gastrointestinal reflux
14	BSE	1	Pneumonia
15	Placebo	1	Finger pain
16	BSE	1
17	Placebo	1	Upper respiratory tract infection
18	Placebo	1	Dry mouth
19	BSE	1	Upper respiratory tract infection; gout
20	BSE	2	Diarrhea
21	Placebo	1
22	Placebo	1	Diarrhea; pelvic infection
23	Placebo	1
24	BSE	1	Nausea, vomiting, syncope
25	BSE	1	Upper respiratory tract infection
26	Placebo	1	Hot flush
27	BSE	1
28	BSE	2
29	Placebo	1
30	Placebo	1
31	BSE	1	Knee pain
32	BSE	1
33	Placebo	2
34	BSE	1
35	BSE	1
36	Placebo	1
37	BSE	1
38	BSE	1	Upper respiratory tract infection
39	Placebo	1	Vomiting; cough
40	Placebo	1
41	BSE	1	Upper respiratory tract infection
42	Placebo	1
43	Placebo	1
44	BSE	1
45	BSE	1
46	BSE	1	Loose stools
47	BSE	1
48	Placebo	1
49	Placebo	1
50	BSE	1
51	Placebo	1	muscle pain after accident
52	Placebo	1	Upper respiratory tract infection
53	BSE	1
54	Placebo	1	Skin blister in both palms
55	BSE	2	Nausea
56	BSE	1	Loose stools
57	Placebo	1	Infected tooth
58	Placebo	1	Lower urinary tract infection
59	BSE	1
60	Placebo	2	Loose stools
61	BSE	1	Nausea
62	Placebo	1
63	Placebo	1
64	Placebo	1
65	BSE	1
66	Placebo	2
67	BSE	2	Nausea
68	BSE	2	Nausea, vomiting
69	Placebo	1
70	Placebo	1
71	BSE	1
72	BSE	1	Loose stools
73	Placebo	1
74	BSE	1	Loose stools
75	Placebo	1
76	BSE	2	Loose stools; flatulence
77	BSE	1	Diarrhea
78	BSE	1	Upper respiratory tract infection
79	Placebo	1
80	BSE	1
81	Placebo	2
82	Placebo	1
83	Placebo	1
84	BSE	1
85	BSE	2	Flatulence; loose stools
86	BSE	1	Nausea
87	Placebo	1
88	BSE	1	Gastrointestinal reflux
89	Placebo	1
