# Supplementary material for: Effect of broccoli sprout extract and baseline gut microbiota on fasting blood glucose in prediabetes: a randomized, placebo-controlled trial
Source: Nat Microbiol. 2025 Feb 10;10(3):681–93. doi: 10.1038/s41564-025-01932-w (PMC11879859; doi:10.1038/s41564-025-01932-w)
Supplement: Supplementary file 10 — Statistical source data for Table 3 with outcome variables at baseline and after treatment. [file 41564_2025_1932_MOESM10_ESM.xlsx]

## Sheet: Sheet1
Source data for Dwibedi et al. Table 3. Data are provided for outcome variables at baseline and after treatment with BSE or placebo, which were used to determine the mean differences between randomization groups. Subject number is anonymized and does not denote participant study ID.
Subject	Treatment	Fasting_glucose_baseline	Fasting_glucose_posttreatment	HbA1c_baseline	HbA1c_posttreatment	BMI_baseline	BMI_posttreatment	HOMAB_baseline	HOMAB_posttreatment	HOMAIR_baseline	HOMAIR_posttreatment	Fasting_insulin_baseline	Fasting_insulin_posttreatmen	Fasting_Cpeptide_baseline	Fasting_Cpeptide_posttreatment	Fasting_Cpeptide_insulin_ratio_baseline	Fasting_Cpeptide_insulin_ratio_posttreatment	Fatty_liver_index_baseline	Fatty_liver_index_posttreatment	Total_cholesterol_baseline	Total_cholesterol_posttreatment	LDL_cholesterol_baseline	LDL_cholesterol_posttreatment	HDL_cholesterol_baseline	HDL_cholesterol_posttreatment	Triglycerides_baseline	Triglycerides_posttreatmen	Physical_activity_baseline	Physical_activity_posttrreatment	Food_frequency_score_baseline	Food_frequency_score_posttreatment
1	Placebo	6.5	6.4	33	33	27.14	27.99	100.8	93.7	2.66	2.39	9.2	8.4	1	0.87	0.11	0.1	40	47.75	4.7	4.6	3	3.3	1.4	1.3	1.2	1.4
2	Placebo	6.4		31		36.24		96.5		3.36		12		0.87		0.07		88		3.2		1.6		1.2		1.3
3	BSE	6.3		39		30.4		79.5		2.54		8.8		0.72		0.08		63		4.8		2.4		2.5		0.8
4	Placebo	6.5	6.9	44	46	32.73	33.55	157.9	133.8	9.67	9.81	34	32	1.77	1.69	0.05	0.05	96	96.29	6.1	6.1	5.2	4.9	0.82	0.86	2.3	2.4
5	BSE	6.3	6.1	39	39	33.58	32.96	127.7	147.5	7.4	9.22	26	34	1.33	1.44	0.05	0.04	96	97.39	3.8	4.9	2.4	3	1.1	0.99	1.7	3.4
6	BSE	6.3		35		30.66		87.7		1.98		7.2		0.73		0.1		67		3.7		2.8		0.96		1.2
7	Placebo	6.5	6.7	40	39	41.62	41.24	113	111.7	4.41	5.66	16	19	1.04	1.24	0.07	0.07	97	96.17	4.3	4.7	3	3.2	1.3	1.4	1.1	0.8
8	Placebo	6.6	6.3	44	40	32.37		122.7	140.7	3.41	4.48	12	16	1.26	1.46	0.11	0.09	71		4.8	4.3	3	2.6	2.1	1.7	1.1	1
9	BSE	6.6	6.3	36	39	31.86	31.54	119.8	112.8	5.12	4.76	18	17	1.22	1.08	0.07	0.06	80	78.84	4.8	4.5	2.8	2.6	2.1	2	1	0.9
10	Placebo	6.2	5.9	40	37	31.55	31.8	106.7	131.4	3.58	4.2	13	16	0.96	1.13	0.07	0.07	96	96.75	5.7	6.4	4.2	4.7	1.4	1.5	2	1.8
11	BSE	6.2	5.4	40	39	33.57	34.22	98.2	149	2.11	3.36	7.8	14	0.82	1.07	0.11	0.08	89	90.42	7	7.4	5.1	5.1	1.9	2.5	2	1.6	2994	5226	4	4
12	Placebo	6.5		33		30.4		105.1		3.76		13		1.06		0.08		73		4.4		3.3		1.4		0.7
13	Placebo	6.6	6.2	36	38	30.77	33.91	131.5	120.8	8.8	5.79	30	21	1.49	1.14	0.05	0.05	89	93.45	3.1	3.2	1.6	1.6	1.3	1.3	1.7	1.8
14	BSE	6.3	6.6	42	40	30.03	30.21	152.8	136.7	4.07	5.87	15	20	1.51	1.57	0.1	0.08	93	90.79	3.9	4.1	2.3	2.5	1.3	1.4	2.1	1.8
15	Placebo	6.1	6.2	40	38	31.13	30.67	96.5	105.1	2.98	3.58	11	13	0.8	0.94	0.07	0.07	63	53.14	5.4	4.8	4	3.5	1.5	1.4	1	0.9
16	BSE	6.7	6.4	40	39	29.6	29.47	81.1	77.8	3.47	2.02	12	7.1	0.74	0.67	0.06	0.09	68	62.31	6.5	6.9	5.2	5.3	1.4	1.5	1.2	1
17	Placebo	6.2	6	42	43	33.87	33.28	157.2	167.2	6.78	5.6	25	21	1.57	1.64	0.06	0.08	81	76.82	3.8	4	2.4	2.4	1.4	1.5	0.8	0.8
18	Placebo	6.6	6.8		39	28.96	28.7		87.4		4.23		14		0.92		0.07	67	61.72	3.7	3.2	2.1	1.6	1.5	1.6	1	0.8
19	BSE	6.4	5.5	36	39	31.86	31.15	102.2	141.1	3.18	3.18	11	13	1.02	1.04	0.09	0.08	87	79.08	6.4	5.5	4.7	4.2	1.6	1.6	1.9	1.3	617	1920	4	4
20	BSE	6.7		50		39.38		150.6		10.58		35		1.91		0.05		99		7.1		5.6		0.93		2.5
21	Placebo	6.6	6	36	36	28.43	28.56	101.6	111.7	3.57	2.29	12	8.6	1.09	0.94	0.09	0.11	74	75.28	3.7	3.9	2.3	2.5	1.1	1.2	1.7	1.2	1013	1572	7	4
22	Placebo	6.3	6.9	34	41	29.93	28.96	117.3	116.1	3.64	4.91	13	16	1.14	1.4	0.09	0.09	86	91.85	6.1	7.1	4.1	4.8	2.2	2	1.2	2
23	Placebo	6.3	6.2	34	32	34.18	34.74	101.9	103.5	2.37	3.31	8.6	12	0.9	0.92	0.1	0.08	58	70.4	4.2	4.6	2.9	3	1.3	1.6	0.6	0.9
24	BSE	6.4	6.1	42	39	31.81	32.43	129.1	146	5.88	7.59	21	28	1.3	1.42	0.06	0.05	86	88.36	4.8	4.7	3.8	3.7	0.99	1	1.4	1.5
25	BSE	6.6	6.3	38	36	37.27	34.85	94.2	105.1	7.25	4.2	24	15	1.02	0.98	0.04	0.07	92	88.32	3.1	3.2	1.9	1.9	1.2	1.2	0.6	0.7
26	Placebo	6.6	6.9	36	38	29.13	29.16	150.6	152.1	10.28	11.04	34	36	1.91	2	0.06	0.06	72	75.03	4.7	4.7	3.7	3.6	0.87	0.83	1.2	1.5
27	BSE	6.3	5.9	33	33	32.16	31.44	142.8	153.5	6.44	4.72	23	18	1.49	1.4	0.06	0.08	89	87.61	4.3	3.8	2.9	2.5	0.79	0.72	2.2	2.2
28	BSE	6.2		37		37.25		135.9		5.24		19		1.34		0.07		99		5.5		3.8		1.3		2.6
29	Placebo	6.7	5.8	45	43	34.45	33.4	93.1	116.2	4.29	2.84	14	11	1.04	0.91	0.07	0.08	95	93.21	7.1	7.4	5.4	5.9	1	0.88	3.2	3.1	3870	8799	7	6
30	Placebo	6.6	6.6	43	43	27.71	27.44	120.5	116.8	6.54	7.04	23	24	1.23	1.27	0.05	0.05	70	66.49	4.1	4.1	2.6	2.8	1.1	1	1.6	1.5
31	BSE	6.3	6.1	37	38	30.08	29.52	99.7	119.7	3.08	4.07	11	15	0.91	1.08	0.08	0.07	80	62.23	7	6.5	5.2	5.1	1.6	1.7	2	0.8
32	BSE	6.5	5.6	41	40	29.56	28.83	85.8	109.3	4.04	3.73	14	15	0.8	0.76	0.06	0.05	78	67.75	4.8	4.5	3.1	3	1.3	1.3	2	1.4	3732	3462	4	5
33	Placebo	6.5		39		30.87		136.1		4.88		18		1.29		0.07		92		5.2		3.4		0.85		3.1
34	BSE	6.4	5.9	41	37	34.48	34.26	121.3	132.3	4.84	3.93	17	15	1.24	1.14	0.07	0.08	79	78.4	5.2	4.5	3.6	3	1.4	1.4	1.2	1.3
35	BSE	6.5	5.7	42	40	29.82	29.65	123.9	134.7	4.13	4.31	15	17	1.18	1.07	0.08	0.06	73	85.25	4.1	4.6	2.8	2.8	1.2	1.6	0.9	1.4	1188	2799	6	5
36	Placebo	6.4	6.5	42	40	29.58	30.49	75	82.7	1.53	2.22	5.2	7.7	0.69	0.76	0.13	0.1	47	64.11	5.8	6.6	4.4	4.8	1.6	1.8	0.9	0.9
37	BSE	6.4	6.2	40	39	28.07	27.95	154.5	175.3	6.26	6.61	22	24	1.72	1.89	0.08	0.08	91	92.8	4	4	2.7	2.6	0.91	0.94	1.9	2.1
38	BSE	6.2	6.5	44	44	29.56	29.73	113	100.8	2.76	2.83	10	9.8	1.04	1	0.1	0.1	69	89.49	6.5	6.5	4.8	4.1	1.5	1.4	1.5	2.7
39	Placebo	6.5	6.1	42	42	34.98	33.26	99.6	122.9	5.21	3.52	17	13	1.14	1.12	0.07	0.09	87	78.15	4.8	4.6	3.2	3.2	1.2	1.1	1.3	1.1
40	Placebo	6.3	6.3	37	38	31.69	31.99	78.7	78.4	1.6	1.51	5.9	5.4	0.6	0.65	0.1	0.12	82	75.66	4	4.2	2.1	2.3	1.7	1.8	1.3	0.9
41	BSE	6.5	6.1	30	32	27.59	28.02	112.2	145.3	2.76	4.07	10	15	1.03	1.41	0.1	0.09	63	82.9	5.1	5.2	3.7	3.6	1	0.97	1.4	2.6
42	Placebo	6.5	5.5	33	33	33.99	35.07	111.6	149.7	4.33	2.69	15	11	1.15	1.13	0.08	0.1	91	95.11	3.9	3.8	2.3	2.2	1.3	1.3	1.1	1.3	2475	3093	3	6
43	Placebo	6.3	5.7	33	36	33.21	32.78	163.8	227.7	7.86	10.89	29	43	1.66	2.2	0.06	0.05	95	93.56	5.4	5.1	3.7	3.6	1.1	1.1	1.8	1.4	594	1039	3	5
44	BSE	6.8	6.7	34	35	30.52	30.66	87.9	98.8	2.46	4.47	8.4	15	0.86	1.05	0.1	0.07	55	52.98	4.9	4.6	2.7	2.3	2.1	2.1	1.1	0.8
45	BSE	6.5	7	40	41	37.96	38.55	192.4	193.2	11.09	19.6	39	63	2.3	2.8	0.06	0.04	99	99.26	4.7	5.4	3.2	3.6	1.1	1.2	2.3	3
46	BSE	6.3	6.4	32	31	30.59	30.22	82.7	118.4	2.39	5.97	8.4	21	0.73	1.2	0.09	0.06	49	56.33	4.6	5	3.1	3.5	1.6	1.7	0.8	0.9
47	BSE	6.4	6.4	40	41	33.09	33.69	145.1	173.1	6.36	11.38	22	40	1.64	2	0.07	0.05	91	86.41	7.3	6.8	5.3	4.7	1.5	1.4	2.3	1.8
48	Placebo	6.1	5.8	39	37	29.94	30.16	102.5	123.4	2.98	3.09	11	12	0.87	0.99	0.08	0.08	65	73.73	6.1	5.9	4.6	4.4	1.4	1.1	1.1	1.5
49	Placebo	6.4	7	43	42	31.45	31.05	131.7	121.6	5.2	5.91	18	19	1.44	1.54	0.08	0.08	89	90.47	6.9	6.5	5	4.5	1.6	1.8	2	1.7
50	BSE	6.6	6.5	37	37	39.41	39.92	108.8	123.5	6.65	5.78	22	20	1.24	1.32	0.06	0.07	3	1.7	4.2	4	2.8	2.8	1.2	1.3	0.9	0.6
51	Placebo	6.7	7.1	38	37	33.33	33.36	144.5	145	13.49	13.57	44	43	1.87	2	0.04	0.05	97	97.53	4.4	4	3	2.6	0.99	0.97	2.3	2.2
52	Placebo	6.4	6.2	43	43	34.05	34.4	146.4	152.7	6.93	5.79	24	21	1.66	1.57	0.07	0.07	96	96.61	6.4	6.5	4.9	4.6	1.2	1.1	2.6	4
53	BSE	6.3	4.3	37	32	32.49	27.28	94.5	121.2	2.29	0.34	8.3	1.8	0.81	0.42	0.1	0.23	68	26.68	6	5.4	4.5	3.6	1.5	1.6	1.2	1	2076	252	4	4
54	Placebo	6.5	6.9	42	40	27.72	26.72	82.7	89.8	3.41	4.91	12	16	0.73	0.99	0.06	0.06	55	54.29	5.2	4.6	3.4	2.6	1.6	1.6	1.2	1.6	285
55	BSE	6.3		40		32.29		134.2		7		25		1.37		0.05		87		6.6		4.5		2		1.5		285
56	BSE	6.7	6.5	42	38	32.74	32.28	103	107.3	5.49	5.49	19	19	1.03	1.09	0.05	0.06	78	81.97	5.1	5	3.4	3	1.7	1.8	0.9	1.2	270
57	Placebo	6.4	6.5	39	38	27.47	27.23	117.7	108	4.68	4.04	17	14	1.1	1.1	0.06	0.08	69	64.58	6.6	5.8	5.2	4.4	1.1	0.98	2.2	1.8	532.5
58	Placebo	6.5	5	43	41	28.7	28.59	119.1	164.2	5.12	2.44	18	11	1.21	1	0.07	0.09	67	63.46	6.9	6.8	5.4	5.1	1.5	1.5	1.6	1.6	396	1386	5	6
59	BSE	6.3	5.6	33	33	32.85	32.97	135.4	188.5	4.88	5.48	18	22	1.28	1.63	0.07	0.07	87	90.59	4.7	5.2	3.8	4	0.98	1	1.2	1.8	2079	2895	5	7
60	Placebo	6.4		33		29.21		139.2		4.88		18		1.33		0.07		87		6.3		4.4		1.7		1.9		270
61	BSE	6.2	6.1	35	35	28.95	29.37	60.3	102.5	1	2.98	3.7	11	0.41	0.87	0.11	0.08	26	45.24	5.5	5.8	4.1	4	1.4	1.4	0.7	1.2	757.5
62	Placebo	6.3	5	31	30	38.95	38.25	193.7	266.9	18.2	6.44	63	29	2.4	1.98	0.04	0.07	36	27.35	5.6	5.9	2	2.5	0.63	0.72		12
63	Placebo	6.3	6.5	40	40	28.9	29.74	85	88.1	2.37	2.34	8.2	8.1	0.79	0.83	0.1	0.1	53	53.26	4.7	4.7	3	2.5	1.8	2	0.9	0.7
64	Placebo	6.7	6.3	37	35	26.91	27.07	63.2	65.2	2.24	1.37	7.3	4.9	0.61	0.5	0.08	0.1	73	62.03	5.5	5.6	3.8	3.7	1.7	1.9	1	0.6
65	BSE	6.3	6.1	36	38	32.21	31.92	124.1	139.2	5.97	4.34	21	16	1.28	1.33	0.06	0.08	91	87.4	4.2	3.4	2.2	1.7	2	1.5	1.1	1
66	Placebo	6.6		46		41.51		134.4		10.42		35		1.59		0.05		98		4.7		3.4		1.2		1.5
67	BSE	6.2		40		28.06		104.1		2.98		11		0.89		0.08		36		6.2		3.9		2.5		0.9
68	BSE	6.5		37		44.19		131.9		9.23		31		1.55		0.05		97		4.7		2.9		1.7		1
69	Placebo	6.2	6.3	37	37	33.02	32.93	87.8	86	1.95	1.51	7.2	5.4	0.7	0.74	0.1	0.14	73	73.48	5	4.7	2.5	2.2	2.6	2.6	0.5	0.5
70	Placebo	6.7	5.5	40	40	29.41	28.83	103.7	106.7	3.47	1.64	12	6.7	1.04	0.7	0.09	0.1	69	66.06	5.6	5.5	4.1	4	1.4	1.2	1.3	1.2	1318	693	1	5
71	BSE	6.7	5.6	38	40	29.4	29.67	125.5	159.2	6.64	4.98	23	20	1.35	1.29	0.06	0.06	68	71.57	6.5	6	5	4.1	1.5	1.8	1.2	0.9	3015	297	7	4
72	BSE	6.7	6	41	42	29.76	29.66	96.1	138.7	5.36	5.33	18	20	1.01	1.27	0.06	0.06	77	82.69	4.6	5.4	3.1	3.6	1.5	1.5	0.9	1.7	660	693	6	4
73	Placebo	6.7	5.5	38	38	29.14	28.67	91.2	151.6	2.98	3.42	10	14	0.94	1.15	0.09	0.08	48	43.86	5.6	6	4.2	4.4	0.98	1.1	1.4	1.7	5895	4772	6	1
74	BSE	6.5	6.6	34	35	32.6	32.06	158.5	134.1	11.95	12.32	42	42	1.78	1.53	0.04	0.04	93	90.58	4.7	4.6	3.2	3.3	1.1	0.96	2.2	1.8
75	Placebo	6.3	5.5	34	35	39.34	38.74	161.6	214.5	9.8	10.02	35	41	1.76	1.86	0.05	0.05	99	98.51	5.8	5.5	4.3	4	0.94	1.2	2.8	2.1	5112	4125	8	4
76	BSE	6.4		38		38.37		212.7		17.31		59		2.8		0.05		98		4.6		2.8		1.7		1.1
77	BSE	6.6	6.6	44	41	34.36	33.95	112	114.7	5.28	4.4	18	15	1.2	1.24	0.07	0.08	94	92.48	5.1	5.9	3.6	4	1	1.2	1.7	3.1
78	BSE	6.9	7.3	41	42	31.93	31.99	108.1	105.2	3.93	6.81	13	21	1.23	1.4	0.09	0.07	87	83.39	3.4	3.1	2.3	1.7	1	1.2	1.2	1
79	Placebo	6.1	6.8	26	27	28.83	29.22	131.5	92.9	5.96	4.23	22	14	1.23	1	0.06	0.07	58	63.08	4	4	2.6	2.3	1.4	1.4	1.5	1.6
80	BSE	6.7	6	31	31	27.9	27.99	117.9	160.4	6.44	5.6	21	21	1.43	1.55	0.07	0.07	76	79.2	4.4	4.9	2.8	3.2	1.3	1.4	1.7	1.3	2586	1680	4	6
81	Placebo	6.5		34		38.36		116.6		5.32		19		1.13		0.06		98		6.5		4.9		1.4		1.8
82	Placebo	6.2	6.6	41	37	32.84	31.93	141.5	138	4.61	6.45	17	22	1.36	1.59	0.08	0.07	82	76.32	4.1	3.5	3.1	2.7	0.66	0.68	1.5	1.1
83	Placebo	6.3	6.3	38	39	27.22	26.81	166.2	154	9.09	6.72	33	24	1.76	1.65	0.05	0.07	58	51.37	5.3	5.2	3.6	3.6	1.4	1.4	1.9	1.4
84	BSE	6.4	6.3	36	33	27.12	27.04	93.6	115.1	1.6	2.46	5.8	8.8	0.8	1.11	0.14	0.13	51	57.77	4.4	5.2	2.6	2.9	1.8	2.1	1	1.3
85	BSE	6.3		39		28.66		87.7		3.31		12		0.73		0.06		67		4		2.4		1.4		0.9
86	BSE	6.5	6.3	41	40	27.25	27.13	118.4	127	4.55	5.04	16	18	1.2	1.27	0.08	0.07	62	63.55	4.2	5	2.7	3.5	1.5	1.7	0.8	0.9
87	Placebo	6.3	5.6	43	41	39.17	38.95	131.2	152.9	6.83	3.98	24	16	1.38	1.22	0.06	0.08	98	97.63	5.2	5.1	3.6	3.5	1.3	1.3	1.5	0.9	30192		4	5
88	BSE	6.5	6.3	34	32	28.64	27.42	151.1	132.8	9.96	5.88	35	21	1.67	1.35	0.05	0.06	62	52.5	5.1	5.8	3.4	3.9	1.6	1.7	1	0.9
89	Placebo	6.4	6.3	36	37	34.38	35.32	109.9	116.6	3.52	4.76	13	17	0.96	1.13	0.07	0.07	82	91.05	5.1	5.3	3.7	3.7	1.4	1.5	1	1.6
