# Supplementary material for: Effect of broccoli sprout extract and baseline gut microbiota on fasting blood glucose in prediabetes: a randomized, placebo-controlled trial
Source: Nat Microbiol. 2025 Feb 10;10(3):681–93. doi: 10.1038/s41564-025-01932-w (PMC11879859; doi:10.1038/s41564-025-01932-w)
Supplement: Supplementary file 13 — Source data for Extended Data Fig. 3 with outcome variables before and after treatment in participants with MARD-like characteristics. [file 41564_2025_1932_MOESM13_ESM.xlsx]

## Sheet: Sheet1
Source data for Dwibedi et al. Extended Data Figure 3 with outcome variables before and after treatment in MARD-like participants. Subject number is anonymized and does not denote participant study ID.
Subject	clusterDesignation	Treatment	Fasting_glucose_baseline	Fasting_glucose_posttreatment	HbA1c_baseline	HbA1c_posttreatment	BMI_baseline	BMI_posttreatment	HOMAB_baseline	HOMAB_posttreatment	HOMAIR_baseline	Fatty_liver_index_baseline	Fatty_liver_index_posttreatment
1	MARD	Placebo	6.5	6.4	33	33	27.14	27.99	100.8	93.7	2.66	40	47.75
2	MARD	Placebo	6.6	6.3	44	40	32.37		122.7	140.7	3.41	71
3	MARD	BSE	6.6	6.3	36	39	31.86	31.54	119.8	112.8	5.12	80	78.84
4	MARD	Placebo	6.2	5.9	40	37	31.55	31.8	106.7	131.4	3.58	96	96.75
5	MARD	BSE	6.2	5.4	40	39	33.57	34.22	98.2	149	2.11	89	90.42
6	MARD	Placebo	6.1	6.2	40	38	31.13	30.67	96.5	105.1	2.98	63	53.14
7	MARD	BSE	6.7	6.4	40	39	29.6	29.47	81.1	77.8	3.47	68	62.31
8	MARD	Placebo	6.6	6.8		39	28.96	28.7		87.4		67	61.72
9	MARD	BSE	6.4	5.5	36	39	31.86	31.15	102.2	141.1	3.18	87	79.08
10	MARD	Placebo	6.6	6	36	36	28.43	28.56	101.6	111.7	3.57	74	75.28
11	MARD	Placebo	6.3	6.9	34	41	29.93	28.96	117.3	116.1	3.64	86	91.85
12	MARD	BSE	6.4	6.1	42	39	31.81	32.43	129.1	146	5.88	86	88.36
13	MARD	Placebo	6.6	6.6	43	43	27.71	27.44	120.5	116.8	6.54	70	66.49
14	MARD	BSE	6.3	6.1	37	38	30.08	29.52	99.7	119.7	3.08	80	62.23
15	MARD	BSE	6.5	5.6	41	40	29.56	28.83	85.8	109.3	4.04	78	67.75
16	MARD	BSE	6.4	5.9	41	37	34.48	34.26	121.3	132.3	4.84	79	78.4
17	MARD	BSE	6.5	5.7	42	40	29.82	29.65	123.9	134.7	4.13	73	85.25
18	MARD	Placebo	6.4	6.5	42	40	29.58	30.49	75	82.7	1.53	47	64.11
19	MARD	BSE	6.2	6.5	44	44	29.56	29.73	113	100.8	2.76	69	89.49
20	MARD	Placebo	6.3	6.3	37	38	31.69	31.99	78.7	78.4	1.6	82	75.66
21	MARD	BSE	6.5	6.1	30	32	27.59	28.02	112.2	145.3	2.76	63	82.9
22	MARD	BSE	6.8	6.7	34	35	30.52	30.66	87.9	98.8	2.46	55	52.98
23	MARD	BSE	6.3	6.4	32	31	30.59	30.22	82.7	118.4	2.39	49	56.33
24	MARD	Placebo	6.1	5.8	39	37	29.94	30.16	102.5	123.4	2.98	65	73.73
25	MARD	Placebo	6.4	7	43	42	31.45	31.05	131.7	121.6	5.2	89	90.47
26	MARD	BSE	6.3	4.3	37	32	32.49	27.28	94.5	121.2	2.29	68	26.68
27	MARD	Placebo	6.5	6.9	42	40	27.72	26.72	82.7	89.8	3.41	55	54.29
28	MARD	BSE	6.7	6.5	42	38	32.74	32.28	103	107.3	5.49	78	81.97
29	MARD	Placebo	6.4	6.5	39	38	27.47	27.23	117.7	108	4.68	69	64.58
30	MARD	BSE	6.3	5.6	33	33	32.85	32.97	135.4	188.5	4.88	87	90.59
31	MARD	BSE	6.2	6.1	35	35	28.95	29.37	60.3	102.5	1	26	45.24
32	MARD	Placebo	6.3	6.5	40	40	28.9	29.74	85	88.1	2.37	53	53.26
33	MARD	Placebo	6.7	6.3	37	35	26.91	27.07	63.2	65.2	2.24	73	62.03
34	MARD	BSE	6.3	6.1	36	38	32.21	31.92	124.1	139.2	5.97	91	87.4
35	MARD	Placebo	6.2	6.3	37	37	33.02	32.93	87.8	86	1.95	73	73.48
36	MARD	Placebo	6.7	5.5	40	40	29.41	28.83	103.7	106.7	3.47	69	66.06
37	MARD	BSE	6.7	5.6	38	40	29.4	29.67	125.5	159.2	6.64	68	71.57
38	MARD	BSE	6.7	6	41	42	29.76	29.66	96.1	138.7	5.36	77	82.69
39	MARD	Placebo	6.7	5.5	38	38	29.14	28.67	91.2	151.6	2.98	48	43.86
40	MARD	BSE	6.9	7.3	41	42	31.93	31.99	108.1	105.2	3.93	87	83.39
41	MARD	BSE	6.7	6	31	31	27.9	27.99	117.9	160.4	6.44	76	79.2
42	MARD	BSE	6.4	6.3	36	33	27.12	27.04	93.6	115.1	1.6	51	57.77
43	MARD	BSE	6.5	6.3	41	40	27.25	27.13	118.4	127	4.55	62	63.55
44	MARD	Placebo	6.4	6.3	36	37	34.38	35.32	109.9	116.6	3.52	82	91.05
