# Supplementary material for: Effect of broccoli sprout extract and baseline gut microbiota on fasting blood glucose in prediabetes: a randomized, placebo-controlled trial
Source: Nat Microbiol. 2025 Feb 10;10(3):681–93. doi: 10.1038/s41564-025-01932-w (PMC11879859; doi:10.1038/s41564-025-01932-w)
Supplement: Supplementary file 14 — Source data for Extended Data Fig. 4 with outcome variables before and after treatment in participants with MARD-like characteristics. [file 41564_2025_1932_MOESM14_ESM.xlsx]

## Sheet: Sheet1
Source data for Dwibedi et al. Extended Data Figure 4 with outcome variables before and after treatment in MARD-like participants. Subject number is anonymized and does not denote participant study ID.
Subject	Treatment	clusterDesignation	Total_cholesterol_baseline	Total_cholesterol_posttreatment	LDL_cholesterol_baseline	LDL_cholesterol_posttreatment	HDL_cholesterol_baseline	HDL_cholesterol_posttreatment	Triglycerides_baseline	Triglycerides_posttreatmen	Fasting_insulin_baseline	Fasting_insulin_posttreatmen	Fasting_Cpeptide_baseline	Fasting_Cpeptide_posttreatment
1	Placebo	MARD	4.7	4.6	3	3.3	1.4	1.3	1.2	1.4	9.2	8.4	1	0.87
2	Placebo	MARD	4.8	4.3	3	2.6	2.1	1.7	1.1	1	12	16	1.26	1.46
3	BSE	MARD	4.8	4.5	2.8	2.6	2.1	2	1	0.9	18	17	1.22	1.08
4	Placebo	MARD	5.7	6.4	4.2	4.7	1.4	1.5	2	1.8	13	16	0.96	1.13
5	BSE	MARD	7	7.4	5.1	5.1	1.9	2.5	2	1.6	7.8	14	0.82	1.07
6	Placebo	MARD	5.4	4.8	4	3.5	1.5	1.4	1	0.9	11	13	0.8	0.94
7	BSE	MARD	6.5	6.9	5.2	5.3	1.4	1.5	1.2	1	12	7.1	0.74	0.67
8	Placebo	MARD	3.7	3.2	2.1	1.6	1.5	1.6	1	0.8		14		0.92
9	BSE	MARD	6.4	5.5	4.7	4.2	1.6	1.6	1.9	1.3	11	13	1.02	1.04
10	Placebo	MARD	3.7	3.9	2.3	2.5	1.1	1.2	1.7	1.2	12	8.6	1.09	0.94
11	Placebo	MARD	6.1	7.1	4.1	4.8	2.2	2	1.2	2	13	16	1.14	1.4
12	BSE	MARD	4.8	4.7	3.8	3.7	0.99	1	1.4	1.5	21	28	1.3	1.42
13	Placebo	MARD	4.1	4.1	2.6	2.8	1.1	1	1.6	1.5	23	24	1.23	1.27
14	BSE	MARD	7	6.5	5.2	5.1	1.6	1.7	2	0.8	11	15	0.91	1.08
15	BSE	MARD	4.8	4.5	3.1	3	1.3	1.3	2	1.4	14	15	0.8	0.76
16	BSE	MARD	5.2	4.5	3.6	3	1.4	1.4	1.2	1.3	17	15	1.24	1.14
17	BSE	MARD	4.1	4.6	2.8	2.8	1.2	1.6	0.9	1.4	15	17	1.18	1.07
18	Placebo	MARD	5.8	6.6	4.4	4.8	1.6	1.8	0.9	0.9	5.2	7.7	0.69	0.76
19	BSE	MARD	6.5	6.5	4.8	4.1	1.5	1.4	1.5	2.7	10	9.8	1.04	1
20	Placebo	MARD	4	4.2	2.1	2.3	1.7	1.8	1.3	0.9	5.9	5.4	0.6	0.65
21	BSE	MARD	5.1	5.2	3.7	3.6	1	0.97	1.4	2.6	10	15	1.03	1.41
22	BSE	MARD	4.9	4.6	2.7	2.3	2.1	2.1	1.1	0.8	8.4	15	0.86	1.05
23	BSE	MARD	4.6	5	3.1	3.5	1.6	1.7	0.8	0.9	8.4	21	0.73	1.2
24	Placebo	MARD	6.1	5.9	4.6	4.4	1.4	1.1	1.1	1.5	11	12	0.87	0.99
25	Placebo	MARD	6.9	6.5	5	4.5	1.6	1.8	2	1.7	18	19	1.44	1.54
26	BSE	MARD	6	5.4	4.5	3.6	1.5	1.6	1.2	1	8.3	1.8	0.81	0.42
27	Placebo	MARD	5.2	4.6	3.4	2.6	1.6	1.6	1.2	1.6	12	16	0.73	0.99
28	BSE	MARD	5.1	5	3.4	3	1.7	1.8	0.9	1.2	19	19	1.03	1.09
29	Placebo	MARD	6.6	5.8	5.2	4.4	1.1	0.98	2.2	1.8	17	14	1.1	1.1
30	BSE	MARD	4.7	5.2	3.8	4	0.98	1	1.2	1.8	18	22	1.28	1.63
31	BSE	MARD	5.5	5.8	4.1	4	1.4	1.4	0.7	1.2	3.7	11	0.41	0.87
32	Placebo	MARD	4.7	4.7	3	2.5	1.8	2	0.9	0.7	8.2	8.1	0.79	0.83
33	Placebo	MARD	5.5	5.6	3.8	3.7	1.7	1.9	1	0.6	7.3	4.9	0.61	0.5
34	BSE	MARD	4.2	3.4	2.2	1.7	2	1.5	1.1	1	21	16	1.28	1.33
35	Placebo	MARD	5	4.7	2.5	2.2	2.6	2.6	0.5	0.5	7.2	5.4	0.7	0.74
36	Placebo	MARD	5.6	5.5	4.1	4	1.4	1.2	1.3	1.2	12	6.7	1.04	0.7
37	BSE	MARD	6.5	6	5	4.1	1.5	1.8	1.2	0.9	23	20	1.35	1.29
38	BSE	MARD	4.6	5.4	3.1	3.6	1.5	1.5	0.9	1.7	18	20	1.01	1.27
39	Placebo	MARD	5.6	6	4.2	4.4	0.98	1.1	1.4	1.7	10	14	0.94	1.15
40	BSE	MARD	3.4	3.1	2.3	1.7	1	1.2	1.2	1	13	21	1.23	1.4
41	BSE	MARD	4.4	4.9	2.8	3.2	1.3	1.4	1.7	1.3	21	21	1.43	1.55
42	BSE	MARD	4.4	5.2	2.6	2.9	1.8	2.1	1	1.3	5.8	8.8	0.8	1.11
43	BSE	MARD	4.2	5	2.7	3.5	1.5	1.7	0.8	0.9	16	18	1.2	1.27
44	Placebo	MARD	5.1	5.3	3.7	3.7	1.4	1.5	1	1.6	13	17	0.96	1.13
