# Supplementary material for: Effect of broccoli sprout extract and baseline gut microbiota on fasting blood glucose in prediabetes: a randomized, placebo-controlled trial
Source: Nat Microbiol. 2025 Feb 10;10(3):681–93. doi: 10.1038/s41564-025-01932-w (PMC11879859; doi:10.1038/s41564-025-01932-w)
Supplement: Supplementary file 15 — Source data for Extended Data Fig. 5 with principal coordinates at baseline and after treatment. [file 41564_2025_1932_MOESM15_ESM.xlsx]

## Sheet: Sheet1
Source data for Dwibedi et al. Extended Data Figure 5 with principal coordinates at baseline and after treatment. Subject number is anonymized and does not denote participant study ID.
Subject	Treatment	Principal_coordinate_1_baseline	Principal_coordinate_2_baseline	Principal_coordinate_3_baseline	Principal_coordinate_1_post-treatment	Principal_coordinate_2_post-treatment	Principal_coordinate_3_post-treatment
1	Placebo	-0.0811762	-0.105875	0.146193	-0.0687528	-0.162585	0.056142
2	BSE	-0.0592743	0.0485619	0.100292	-0.0679415	-0.047879	0.0348
3	BSE	-0.0431679	-0.0483715	-0.0882145	-0.0386284	-0.0626189	-0.1082
4	BSE	-0.120335	0.0687789	-0.0503818	-0.128522	-0.0213864	-0.0326556
5	Placebo	0.0275947	-0.0320288	0.0421928	0.023392	-0.167137	-0.0859561
6	BSE	-0.0866115	-0.0615675	0.161042	-0.0954815	-0.0052527	0.127621
7	Placebo	-0.165992	0.000367168	-0.132484	-0.150371	0.0884784	-0.149954
8	Placebo	0.397162	0.18739	0.21674	0.323709	0.080811	0.170063
9	BSE	-0.162192	0.0309438	-0.111613	-0.155096	0.0316989	-0.0712261
10	Placebo	-0.067022	-0.0822945	0.0646414	-0.0320057	-0.122939	0.030178
11	Placebo	-0.0300877	-0.0925	0.0392784	-0.0258394	-0.0788667	-0.0133137
12	BSE	-0.0861175	0.0456035	-0.186362	-0.119025	0.054982	-0.185451
13	Placebo	-0.0847834	0.19951	0.279665	-0.0833915	0.146452	0.251922
14	BSE	0.0644423	-0.0437647	0.120057	0.073434	-0.0674748	0.0697773
15	Placebo	0.393047	-0.0400437	-0.0706045	0.0918281	0.0508915	-0.00775666
16	BSE	0.40781	0.0780688	0.0540984	0.256126	-0.0325373	0.0187581
17	Placebo	-0.0609776	-0.0383596	0.0705877	-0.0672656	-0.0309	0.146388
18	BSE	0.0643087	-0.069828	-0.116811	0.0375482	-0.0686543	-0.0934234
19	Placebo	0.00177714	-0.0188208	0.0459735	-0.0757523	0.023673	0.0329009
20	BSE	-0.0361799	-0.171029	0.0681179	-0.0235574	-0.169301	0.0434576
21	Placebo	0.135261	-0.0233415	0.129136	0.0984389	0.0664506	0.143794
22	Placebo	-0.0436843	0.0174861	0.170846	-0.126137	0.0692758	-0.0140701
23	Placebo	-0.107055	0.0178245	-0.132559	-0.136713	0.00428434	-0.127627
24	BSE	0.314134	-0.0058689	-0.0606052	0.285811	-0.00130398	-0.0580343
25	BSE	-0.0447575	-0.161499	0.121939	-0.0543103	-0.0622612	-0.00648233
26	Placebo	-0.114991	-0.0150971	0.154886	-0.0952169	-0.0259995	0.139885
27	BSE	0.358063	0.162202	0.156972	0.27515	0.111391	0.111564
28	Placebo	0.2059	-0.09365	-0.144367	0.137485	-0.0866069	-0.123622
29	Placebo	-0.0523994	-0.0775288	-0.0094555	-0.0362083	-0.110766	-0.00123503
30	BSE	-0.0535002	-0.158095	-0.0426921	-0.0598934	-0.138375	0.148648
31	BSE	0.122973	-0.166573	-0.120048	0.345133	0.0195918	-0.104625
32	BSE	-0.084812	0.0424887	0.21955	-0.0854477	0.0135619	0.202606
33	BSE	-0.0609063	-0.0273307	0.208815	-0.0533053	-0.00927597	0.19437
34	Placebo	-0.0681108	-0.125395	-0.150407	-0.0861134	-0.0848638	-0.134274
35	BSE	-0.125668	0.0428255	0.104192	-0.114316	-0.0161664	0.130331
36	BSE	-0.0691744	-0.210778	0.0850162	-0.0253192	-0.246662	-0.000699494
37	Placebo	-0.0381399	-0.207536	-0.00391839	-0.0355727	-0.210633	-0.0529306
38	Placebo	-0.11165	-0.16203	-0.104836	-0.0630391	-0.194179	-0.102244
39	BSE	-0.099273	0.0550103	0.1958	-0.0677939	-0.161871	0.126192
40	Placebo	0.0347056	-0.0692119	0.13994	0.318304	0.0629524	0.0879604
41	BSE	0.266162	0.185569	-0.108112	0.277676	0.222069	-0.143572
42	BSE	0.302092	0.0957787	-0.0551487	0.344959	0.0973316	-0.109828
43	BSE	-0.0587968	-0.228235	0.0396065	-0.0680846	-0.136445	0.133963
44	Placebo	-0.070658	-0.0199427	0.178771	-0.0555232	-0.0697382	0.154793
45	Placebo	0.0936278	-0.0487206	-0.118927	0.116787	-0.0196017	-0.113576
46	BSE	0.222766	0.0456413	-0.0469095	0.277753	0.00464462	-0.0883469
47	Placebo	0.0790983	-0.204427	-0.0768641	0.00773654	-0.16746	0.0136599
48	Placebo	0.222121	0.0231017	-0.0434609	0.349348	0.147933	-0.0164477
49	BSE	-0.191947	0.0790886	-0.121816	-0.155938	0.303758	-0.136448
50	Placebo	-0.156704	0.239127	-0.115056	-0.173506	0.248992	-0.0719063
51	Placebo	0.101031	-0.206095	-0.0653113	0.179065	-0.046189	-0.0603687
52	Placebo	-0.211661	0.205511	-0.0459883	-0.200392	0.163001	-0.0566116
53	BSE	-0.0792498	-0.0304808	-0.103274	-0.0794711	-0.0279585	-0.091934
54	BSE	-0.103875	-0.0452096	-0.127801	-0.100503	-0.0360007	-0.134343
55	Placebo	-0.0819805	-0.00621535	-0.133869	-0.110442	-0.038916	-0.187795
56	Placebo	-0.135664	0.166724	0.206857	-0.147322	0.11283	0.144143
57	BSE	-0.120742	0.0863728	-0.0693966	-0.115516	0.122383	-0.0797816
58	Placebo	-0.134329	-0.0627832	-0.121034	-0.114015	-0.0982234	-0.128882
59	Placebo	0.353813	0.0630392	-0.0843998	0.187606	-0.0307664	-0.0634265
60	BSE	-0.152643	-0.00290781	-0.0972974	-0.140442	-0.029575	-0.114073
61	BSE	-0.088995	0.413684	0.0431058	-0.115328	0.354248	0.00391532
62	Placebo	0.30886	0.00936291	-0.121239	0.327128	0.0318333	-0.113458
63	BSE	0.315955	-0.00236346	-0.0380501	0.0755812	-0.0693818	0.0260809
64	Placebo	-0.131168	0.0438037	-0.127579	-0.159093	0.093604	-0.0885079
65	BSE	-0.0644249	-0.0805765	-0.0757652	-0.0836714	-0.0370684	-0.0959291
66	BSE	-0.0457501	-0.0522104	0.0084709	-0.0219848	-0.0657963	0.162165
67	BSE	-0.242502	0.327697	-0.0948661	-0.209242	0.320542	-0.128088
68	Placebo	0.00445967	-0.00491896	0.12655	0.0149703	-0.0791112	-0.0108349
69	Placebo	0.0191004	0.0519203	-0.113199	0.13687	0.196678	-0.0690825
70	BSE	-0.0683251	0.0145133	0.158056	-0.0736442	-0.0731679	0.0719083
71	BSE	-0.0529294	-0.0651328	0.16942	-0.0320303	-0.0758942	0.00301745
72	Placebo	-0.17713	0.107159	-0.0971611	-0.151583	0.164769	-0.0762253
73	BSE	-0.194427	0.155695	-0.10644	-0.140874	-0.0431387	-0.0828786
74	Placebo	0.021916	0.258718	0.378936	-0.0584543	-0.0791102	0.183696
