# Supplementary material for: Effect of broccoli sprout extract and baseline gut microbiota on fasting blood glucose in prediabetes: a randomized, placebo-controlled trial
Source: Nat Microbiol. 2025 Feb 10;10(3):681–93. doi: 10.1038/s41564-025-01932-w (PMC11879859; doi:10.1038/s41564-025-01932-w)
Supplement: Supplementary file 16 — Source data for Extended Data Fig. 6 with baseline variables used to predict the change in fasting glucose in response to BSE. [file 41564_2025_1932_MOESM16_ESM.xlsx]

## Sheet: Sheet1
Source data Dwibedi et al. Extended Data Figure 6 with baseline variables used to predict the change in fasting glucose from baseline after treatment with BSE.
Change_in_fasting_glucose_from_baseline_in_response_to_BSE	Fasting_glucose_baseline	ALP_baseline	HOMAIR_baseline	GGT_baseline	BMI_baseline	Triglycerides_baseline	Anaerostipes_caccae_baseline	Streptococcus_HSISS1_baseline
-0.05	6.8	1.3	82.5	0.09	35.1318	1.2	954	2560
0.6	6.9	1.3	43.92	1.9	27.6951	2	80	0
-0.45	6.7	1.3	142.6	0.33	29.9403	5	2333	0
0.3	6.5	1	57	0.58	29.0785	0.69	33	784
-0.2	6.2	1.1	166.4	1.1	33.666	1.7	157	0
-0.25	6.7	1.5	115.2	0.72	32.1164	1	35	0
-0.75	6.2	1.6	47.58	0.36	33.5421	2	24	0
0.35	6.4	1.1	91.5	1.5	30.0902	2.1	0	0
-0.25	6.8	1.2	78	0.46	29.5659	1.2	22	0
-0.9	6.3	0.9	71.5	0.46	32.0894	1.9	74	0
-0.25	6.4	0.9	132.3	0.8	31.9559	1.4	15	0
-0.25	6.3	1.4	163.2	0.7	37.2062	0.6	24	0
-0.4	6.3	1.1	144.9	0.46	32.2793	2.2	54	0
-0.2	6.3	0.81	69.3	0.38	30.0162	2	54	8274
-0.9	6.5	0.77	91	0.29	29.3665	2	0	0
-0.5	6.4	1.3	108.8	0.24	34.2936	1.2	25	0
-0.8	6.8	1.2	93	0.28	29.9282	0.87	0	0
-0.15	6.3	0.95	140.8	1.6	27.9793	1.9	225	0
0.35	6.1	1.4	62	0.43	29.7322	1.5	0	0
-0.35	6.7	1.3	62	0.45	27.7766	1.4	74	0
-0.05	6.9	1.5	55.44	0.32	30.6574	1.1	20	0
0.55	6.5	1.3	249.6	1.4	38.1481	2.3	50	0
0	6.3	1.7	143	0.46	33.4081	2.3	36	0
-0.1	6.4	0.87	149.6	0.49	39.8824	0.94	49	0
-1.95	6.3	0.69	51.46	0.3	32.6318	1.2	49446	0
-0.65	6.4	0.93	109.8	0.39	32.8765	1.2	173	0
-0.05	6.2	1.1	22.57	0.26	28.451	0.67	83	0
-0.2	6.2	0.98	134.4	0.95	32.0295	1.1	30	0
-1.05	6.8	0.82	149.5	0.35	29.8373	1.2	777	0
-0.65	6.6	1.3	120.6	0.61	29.4457	0.94	5960	0
0.1	6.6	1.3	268.8	0.76	32.2581	2.2	40	804
0	6.6	1.3	118.8	0.7	34.2504	1.7	65	0
0.45	6.9	1	88.4	0.66	31.9602	1.2	110	0
-0.65	6.4	1.4	144.9	0.61	27.7283	1.7	11070	0
-0.05	6.5	0.98	35.96	0.63	27.8153	1	98	0
-0.15	6.5	1.4	102.4	0.71	26.9444	0.75	68	0
-0.2	6.6	1.1	224	0.47	28.7105	1	51	0
